# Supplementary material for: To analyze the relationship between gut microbiota, metabolites and migraine: a two-sample Mendelian randomization study
Source: Front Microbiol. 2024 Apr 16;15:1325047. doi: 10.3389/fmicb.2024.1325047 (PMC11058981; doi:10.3389/fmicb.2024.1325047)
Supplement: Supplementary file 1 [file Data_Sheet_1.xlsx]

## Sheet: Table legend
Table S1. Details of the included GWAS
Table S2. Instrumental variables used in MR analysis of the association between gut microbiota (MiBioGen) and migraine.
Table S3. The result of MR estimates for the association between gut microbiota (MiBioGen) and migraine based on the method of inverse variance weighted.
Table S4. The full results of MR analysis for the association between gut microbiota (MiBioGen) and migraine.
Table S5. Instrumental variables used in MR analysis of the association between gut microbiota (Dutch Microbiota Project) and migraine.
Table S6. The full results of MR analysis for the association between gut microbiota (Dutch Microbiota Project) and migraine.
Table S7. Instrumental variables used in MR analysis of the association between metabolites and migraine.
Table S8 The full results of MR analysis for the association between metabolites and migraine.
Table S9. Instrumental variables used in the MR analysis of the association between migraine with gut microbiota and metabolites.
Table S10. Full result of MR estimates for the association between migraine with gut microbiota and metabolites.

## Sheet: Table S1
Table S1. Details of the included GWAS
Traits	Consortium	Population	Sample size	PMID	Download link
Gut microbiota	MibioGen	European (72.3%)	18,340 individuals	33462485	https://mibiogen.gcc.rug.nl/
Gut microbiota	Dutch Microbiome Project	European	7,738 individuals	35115690	https://www.ebi.ac.uk/gwas/
Plasma metabolites	-	European	7,824 individuals	24816252	https://gwas.mrcieu.ac.uk/
Plasma metabolites	-	European	24,925 individuals	27005778	https://gwas.mrcieu.ac.uk/
Plasma metabolites	-	European	115,078 individuals	-	https://gwas.mrcieu.ac.uk/
Plasma metabolites	UK biobank	European	115,082 individuals	35213538	https://www.ebi.ac.uk/gwas/
Migraine	International Headache Genetics Consortium	European	48,975 cases; 540,381 controls	35115687	http://www.headachegenetics.org/
GWAS, genome-wide association studies

## Sheet: Table S2
Table S1. Instrumental variables used in MR analysis of the association between gut microbiota (MiBioGen) and migraine.
Bacterial taxa (exposure)	SNP	Chromosome	Position	Effect_allele	Other_allele	Exposure						Outcome				Exlcued reason
						Beta	SE	Pval	EAF	F-statistics	Samplesize	Beta	SE	Pval	EAF
phylum.Actinobacteria.id.400	rs10841473	12	20378911	G	C	-0.0596572	0.0117537	4.47e-07	0.2704	25.2911	17987	-0.001161	0.008683	0.893637	0.267785	Palindromic SNP
phylum.Actinobacteria.id.400	rs11766971	7	155002747	T	C	0.0476376	0.010646	9.4e-06	0.495	20.4282	17987	0.00138	0.007768	0.85897	0.470798
phylum.Actinobacteria.id.400	rs12528285	6	92775210	C	T	0.0809469	0.0180784	5.69e-06	0.09443	20.1805	17990	-0.015669	0.012813	0.22136	0.101334
phylum.Actinobacteria.id.400	rs13192624	6	113129609	T	C	-0.0522862	0.0117742	9.33e-06	0.2783	19.7703	17985	0.012848	0.008673	0.138467	0.274113
phylum.Actinobacteria.id.400	rs1397793	5	90471451	G	A	-0.0521387	0.0111587	3.74e-06	0.6143	22.9336	17782	-0.018033	0.008221	0.028285	0.33704
phylum.Actinobacteria.id.400	rs34284163	16	89248299	A	T	-0.0603312	0.0136851	8.82e-06	0.2008	21.0354	17987	-0.003988	0.010062	0.691874	0.181916	Palindromic SNP
phylum.Actinobacteria.id.400	rs4429415	2	213756191	C	T	0.0581908	0.0111343	2.05e-07	0.3569	28.0041	17990	-0.00663	0.007963	0.405115	0.336759
phylum.Actinobacteria.id.400	rs55888705	4	1517826	A	G	0.0534221	0.0109975	1.31e-06	0.3867	24.3805	17988	-0.013193	0.008127	0.104508	0.352804
phylum.Actinobacteria.id.400	rs62448869	7	24464799	T	A	-0.0524531	0.0108226	1.14e-06	0.4602	24.3376	17782	-0.001939	0.007851	0.804903	0.432672	Palindromic SNP
phylum.Actinobacteria.id.400	rs6496870	15	92467422	T	C	0.0510777	0.0113809	4.62e-06	0.6451	21.5143	17990	-0.004907	0.008053	0.542325	0.331758
phylum.Actinobacteria.id.400	rs6743026	2	102249583	T	C	0.0589446	0.0134622	9.88e-06	0.174	17.8681	17875	-0.008424	0.009799	0.389961	0.194558
phylum.Actinobacteria.id.400	rs74037001	14	23847194	G	A	-0.0819391	0.0165334	6.71e-07	0.1113	22.8448	17179	-0.008699	0.011689	0.456771	0.128755
phylum.Actinobacteria.id.400	rs75211493	19	5300465	G	A	0.0840786	0.0184739	9.27e-06	0.07157	15.6126	16605	-0.002665	0.013838	0.847252	0.096388
phylum.Actinobacteria.id.400	rs7570971	2	135837906	A	C	0.086653	0.0113623	1.41e-14	0.5099	66.978	17782	0.001535	0.008764	0.860901	0.266738
phylum.Actinobacteria.id.400	rs80124826	2	239936384	T	C	-0.124191	0.0278566	8.75e-06	0.06262	21.762	11999	-0.020748	0.018734	0.268056	0.049322
phylum.Actinobacteria.id.400	rs8047955	16	81776768	A	G	0.0521115	0.0111192	2.66e-06	0.6481	22.2966	17980	0.010149	0.00885	0.251463	0.342554
phylum.Actinobacteria.id.400	rs857444	6	14617591	C	T	0.0507315	0.0109885	3.8e-06	0.3608	21.3766	17988	-0.008703	0.007966	0.274575	0.346745
phylum.Actinobacteria.id.400	rs9833771	3	32362998	T	C	0.0490077	0.0106564	4.07e-06	0.4423	21.339	17990	-0.017006	0.007816	0.029582	0.545551
phylum.Bacteroidetes.id.905	rs111845179	14	59317502	T	C	0.104177	0.0213837	6.47e-07	0.06163	20.6024	16394	0.007591	0.016866	0.652659	0.054242
phylum.Bacteroidetes.id.905	rs13291169	9	116888284	C	G	0.0700929	0.0148756	2.61e-06	0.16	23.1572	17514	0.003481	0.010705	0.745073	0.151926	Palindromic SNP
phylum.Bacteroidetes.id.905	rs17343978	22	27433885	A	C	-0.0556041	0.0120272	7.22e-06	0.2604	21.8591	18335	-0.028619	0.008738	0.001061	0.256734
phylum.Bacteroidetes.id.905	rs2032750	2	53831026	T	C	-0.0510857	0.0106804	1.71e-06	0.5487	23.1035	17854	0.014476	0.007815	0.063985	0.473252
phylum.Bacteroidetes.id.905	rs62531359	8	70916181	T	G	0.0657788	0.0149886	8.42e-06	0.1451	19.6858	18321	0.007401	0.010998	0.501015	0.139204
phylum.Bacteroidetes.id.905	rs62575403	9	136493820	C	T	0.145424	0.0311079	2.96e-06	0.04374	17.1323	9669	0.006344	0.022893	0.781711	0.04096
phylum.Bacteroidetes.id.905	rs6586324	21	43942135	T	C	0.0477792	0.0105437	7.37e-06	0.4533	20.7633	18332	0.003917	0.00772	0.611893	0.487905
phylum.Bacteroidetes.id.905	rs72706335	1	157495438	T	C	-0.223193	0.0493382	7.13e-06	0.06561	23.4632	3820	-0.00178	0.019179	0.92602	0.044346
phylum.Bacteroidetes.id.905	rs73512608	13	70522683	G	A	-0.123117	0.0236743	2.54e-07	0.05268	17.1944	11350	-0.009155	0.017305	0.59679	0.051769
phylum.Bacteroidetes.id.905	rs73846128	3	89340254	A	G	-0.0664262	0.0133481	4.78e-07	0.17	22.8565	18335	0.00625	0.009914	0.528428	0.180419
phylum.Bacteroidetes.id.905	rs73975615	17	6461200	G	A	-0.207163	0.0442629	1.2e-06	0.01093	3.10949	3350	0.052061	0.098686	0.597837	0.010449	F-statistics<10
phylum.Bacteroidetes.id.905	rs7546249	1	176792690	T	A	-0.0569173	0.0118382	1.42e-06	0.7545	22.0273	18334	0.004043	0.008478	0.633428	0.721199	Palindromic SNP
phylum.Bacteroidetes.id.905	rs7999780	13	24963729	G	A	0.0543635	0.0124067	9.47e-06	0.2207	18.6462	18325	-0.005679	0.010268	0.580234	0.212056
phylum.Bacteroidetes.id.905	rs929878	16	74290641	C	T	-0.0540001	0.0121526	6.51e-06	0.7555	19.7712	18335	-0.014154	0.008718	0.104484	0.267148
phylum.Cyanobacteria.id.1500	rs12555298	9	110489551	G	A	0.0974327	0.0219351	8.09e-06	0.175	19.4991	7096	0.00442	0.010145	0.663104	0.181508
phylum.Cyanobacteria.id.1500	rs2314810	17	26104110	C	G	-0.218257	0.0464571	4.25e-06	0.9453	19.4662	3934	-0.009813	0.018038	0.586439	0.941907	Palindromic SNP
phylum.Cyanobacteria.id.1500	rs2553290	4	37842537	A	T	0.0962131	0.0202617	3.61e-06	0.2197	22.6413	7113	0.005715	0.009539	0.549126	0.197023	Palindromic SNP
phylum.Cyanobacteria.id.1500	rs2585223	15	100880888	T	C	0.111364	0.0247743	8.86e-06	0.1531	22.2918	6911	0.007462	0.011124	0.502378	0.146547
phylum.Cyanobacteria.id.1500	rs584122	6	48288456	C	T	-0.151774	0.0326827	4.23e-06	0.9334	19.8754	6922	0.022932	0.015077	0.12826	0.069274
phylum.Cyanobacteria.id.1500	rs61972390	13	100566758	T	C	0.107346	0.0242469	9.11e-06	0.168	20.9544	6486	0.012086	0.01373	0.378727	0.157526
phylum.Cyanobacteria.id.1500	rs7148504	14	100168298	G	T	0.0800404	0.0176621	6.62e-06	0.6948	19.387	7118	0.02964	0.008027	0.000224	0.332366
phylum.Cyanobacteria.id.1500	rs76531781	7	21647735	T	C	-0.231868	0.0493393	2.87e-06	0.0497	18.6614	3658	0.000915	0.017223	0.9576	0.051129
phylum.Cyanobacteria.id.1500	rs789068	18	1008239	G	A	-0.111385	0.0212922	1.57e-07	0.172	25.2073	7110	0.01243	0.010192	0.222606	0.163416
phylum.Cyanobacteria.id.1500	rs9864379	3	14306949	T	C	-0.138933	0.0268045	2.03e-07	0.1133	26.9428	6922	-0.023707	0.012057	0.049294	0.112815
phylum.Euryarchaeota.id.55	rs10202904	2	125440268	T	G	-0.115986	0.0230271	6.19e-07	0.5328	26.0195	3861	-0.01457	0.007745	0.059945	0.410981
phylum.Euryarchaeota.id.55	rs11022995	11	13893667	G	A	-0.10373	0.0228889	7.73e-06	0.5467	20.7064	3864	0.013635	0.008003	0.088442	0.467345
phylum.Euryarchaeota.id.55	rs34928225	6	146840876	T	C	0.19977	0.0425421	4.33e-06	0.07555	19.5137	3483	-0.004914	0.015578	0.752427	0.070168
phylum.Euryarchaeota.id.55	rs45498998	21	27368994	G	A	-0.131882	0.029229	5.32e-06	0.1849	20.28	3850	0.004358	0.009948	0.661341	0.186199
phylum.Euryarchaeota.id.55	rs56131665	5	178160975	G	A	0.176759	0.0385787	5.3e-06	0.09344	19.8702	3736	0.009528	0.013492	0.48005	0.09892
phylum.Euryarchaeota.id.55	rs6064552	20	56042866	T	C	-0.123612	0.0275749	9.34e-06	0.1978	18.3847	3775	-0.001019	0.009141	0.911188	0.21632
phylum.Euryarchaeota.id.55	rs6508769	19	28827760	T	C	0.150529	0.0337091	8.12e-06	0.835	21.8707	3483	-0.022271	0.011167	0.046126	0.154449
phylum.Euryarchaeota.id.55	rs7015093	8	58018853	G	A	-0.118111	0.0264389	7.2e-06	0.2634	20.9708	3855	0.010098	0.009064	0.265225	0.224888
phylum.Euryarchaeota.id.55	rs73031978	3	15019595	C	G	-0.197523	0.0414497	2.74e-06	0.09145	22.8331	3501	-0.000315	0.014181	0.982255	0.084303	Palindromic SNP
phylum.Euryarchaeota.id.55	rs76029318	13	41963791	T	C	0.214866	0.0438442	1.05e-06	0.06461	20.5274	3660	0.024119	0.014727	0.101459	0.073744
phylum.Euryarchaeota.id.55	rs7635189	3	15591607	G	A	0.119983	0.0259356	4.64e-06	0.669	22.3361	3483	-0.001493	0.008828	0.865673	0.321636
phylum.Euryarchaeota.id.55	rs77658038	6	16284785	A	C	-0.160157	0.0340856	4.75e-06	0.1173	20.3349	3810	-0.01612	0.011577	0.163776	0.123132
phylum.Euryarchaeota.id.55	rs894996	4	104418307	C	A	0.203577	0.0440033	5.12e-06	0.07157	20.7349	3746	-0.015312	0.014592	0.294012	0.076492
phylum.Firmicutes.id.1672	rs112334273	21	40703251	G	A	0.0627459	0.0127415	9.26e-07	0.2455	26.6057	18217	-0.027133	0.009516	0.004368	0.217345
phylum.Firmicutes.id.1672	rs12554342	9	116840801	G	C	-0.0525703	0.0116908	6.81e-06	0.2883	20.8117	18332	0.008436	0.008451	0.318109	0.288041	Palindromic SNP
phylum.Firmicutes.id.1672	rs13421739	2	116724915	C	G	0.0943944	0.0179641	1.95e-06	0.05666	17.4837	18340	0.003562	0.015629	0.819734	0.060864	Palindromic SNP
phylum.Firmicutes.id.1672	rs2009919	17	11780026	T	C	0.0536457	0.0106294	4.95e-07	0.5507	25.4671	17859	0.001742	0.009705	0.857563	0.46175
phylum.Firmicutes.id.1672	rs2273429	14	52494072	A	G	-0.0702112	0.0153063	9.26e-06	0.1074	17.3458	18337	-0.010531	0.011955	0.378403	0.115256
phylum.Firmicutes.id.1672	rs2332027	4	171672038	G	A	-0.0482656	0.0104823	4.05e-06	0.5	21.3847	18340	0.009041	0.007697	0.24009	0.483196
phylum.Firmicutes.id.1672	rs2547978	5	98020298	A	G	0.0465802	0.0105075	8.57e-06	0.5159	19.8934	18338	0.014447	0.007705	0.060795	0.491611
phylum.Firmicutes.id.1672	rs36111799	10	39136170	C	T	-0.0480708	0.0105429	5.17e-06	0.4264	20.6231	18226	0.000525	0.011866	0.964665	0.451959
phylum.Firmicutes.id.1672	rs3792064	2	231678413	G	A	0.0897349	0.0182532	6.75e-07	0.07952	21.0194	17812	0.002583	0.013857	0.852102	0.082614
phylum.Firmicutes.id.1672	rs3852931	20	54087963	C	T	-0.0482086	0.0105	4.53e-06	0.5338	21.144	18260	0.000565	0.008941	0.949621	0.468532
phylum.Firmicutes.id.1672	rs4750583	10	15054765	A	G	0.0616007	0.0137936	5.79e-06	0.8181	19.1443	16934	-0.001906	0.010417	0.854808	0.201882
phylum.Firmicutes.id.1672	rs56199908	9	2801371	T	C	-0.186194	0.041051	8.67e-06	0.05368	19.8505	5618	0.010542	0.017722	0.551949	0.057119
phylum.Firmicutes.id.1672	rs6814436	4	161507301	T	C	0.0680205	0.0150844	6.8e-06	0.8678	19.4841	18336	0.009409	0.010851	0.385881	0.147004
phylum.Firmicutes.id.1672	rs6815608	4	152131744	T	C	0.0935765	0.0210869	7.24e-06	0.9155	22.6954	16731	0.004435	0.016056	0.782385	0.066252
phylum.Firmicutes.id.1672	rs7247191	19	22899585	T	C	-0.0713033	0.0157424	4.73e-06	0.1382	22.2353	18340	0.019826	0.011983	0.098023	0.110262
phylum.Firmicutes.id.1672	rs72738886	5	35770550	T	C	0.0864609	0.0190398	7.68e-06	0.07753	18.1244	16934	0.009809	0.013068	0.452886	0.103408
phylum.Firmicutes.id.1672	rs72771021	10	13841631	C	T	-0.141357	0.0308303	5.12e-06	0.0497	17.1441	9068	0.024142	0.019847	0.223816	0.049042
phylum.Firmicutes.id.1672	rs7573799	2	80141964	C	G	-0.0698446	0.0153935	8.05e-06	0.8936	16.5803	17859	-0.02038	0.011353	0.072646	0.859972	Palindromic SNP
phylum.Firmicutes.id.1672	rs7975768	12	97374875	C	G	0.0512732	0.0109226	2.82e-06	0.3648	21.7828	17859	-0.002989	0.00799	0.708369	0.366683	Palindromic SNP
phylum.Firmicutes.id.1672	rs8085381	18	29328305	G	A	0.0647291	0.0146219	8.67e-06	0.8529	19.2986	18339	-0.00071	0.010517	0.946169	0.158015
phylum.Firmicutes.id.1672	rs992074	21	18567802	C	T	0.233491	0.050901	8.52e-06	0.9652	12.8619	3501	-0.014017	0.019525	0.472826	0.049351
phylum.Lentisphaerae.id.2238	rs1002941	15	101242690	G	A	0.107661	0.0233382	4.31e-06	0.7207	22.2077	4739	-0.001383	0.008824	0.875392	0.263938
phylum.Lentisphaerae.id.2238	rs11770843	7	146795379	C	T	0.111896	0.0234776	1.14e-06	0.2594	22.7535	4709	-0.000523	0.008404	0.950319	0.293589
phylum.Lentisphaerae.id.2238	rs17114848	15	25162535	G	A	0.148972	0.0324162	6.77e-06	0.1093	20.5578	4739	0.009671	0.012861	0.452064	0.131183
phylum.Lentisphaerae.id.2238	rs2031282	13	20687179	A	G	0.120412	0.0270263	5.86e-06	0.17	19.4617	4739	-0.006392	0.010584	0.545915	0.170975
phylum.Lentisphaerae.id.2238	rs2731834	5	94720245	C	G	0.109935	0.0236848	3.8e-06	0.7763	19.9633	4738	0.002024	0.008631	0.814595	0.727497	Palindromic SNP
phylum.Lentisphaerae.id.2238	rs2825714	21	21023966	A	G	-0.138226	0.0289096	1.5e-06	0.1571	24.0919	4739	0.000572	0.011161	0.959086	0.139926
phylum.Lentisphaerae.id.2238	rs60995569	10	53930085	T	G	-0.16062	0.0336806	9.19e-06	0.08946	19.9851	4737	0.033119	0.013961	0.017703	0.07957
phylum.Lentisphaerae.id.2238	rs62570196	9	111086170	C	T	-0.217203	0.0439621	9.64e-07	0.06859	22.5233	3716	-0.00687	0.014855	0.643743	0.07675
phylum.Lentisphaerae.id.2238	rs72640280	1	11943792	A	G	0.220185	0.0485947	5.19e-06	0.05368	18.8989	3820	-0.012726	0.015929	0.424353	0.065496
phylum.Lentisphaerae.id.2238	rs73113483	3	6223568	T	A	-0.131681	0.0288503	8.79e-06	0.1233	17.7647	4723	0.012042	0.011915	0.312188	0.126828	Palindromic SNP
phylum.Lentisphaerae.id.2238	rs77599476	20	61394262	A	G	0.229981	0.0479918	1.9e-06	0.06561	24.308	3726	0.018142	0.018482	0.326282	0.05662
phylum.Proteobacteria.id.2375	rs10750258	11	123997498	A	C	-0.0491248	0.010824	8.72e-06	0.6064	21.0456	18250	0.012311	0.007864	0.117467	0.394766
phylum.Proteobacteria.id.2375	rs11126162	2	68086034	T	C	-0.0770689	0.0187079	9.26e-06	0.08847	17.4979	18250	0.003407	0.014778	0.817655	0.069767
phylum.Proteobacteria.id.2375	rs11715072	3	53720793	G	A	-0.0519289	0.0115246	6.9e-06	0.2893	20.2561	18249	-0.004943	0.008446	0.558414	0.277887	Self-reported hypertension
phylum.Proteobacteria.id.2375	rs12150865	19	43505320	C	T	0.0511615	0.0106407	1.54e-06	0.4751	23.2252	17769	-0.004918	0.012697	0.698507	0.458214
phylum.Proteobacteria.id.2375	rs12467198	2	124872681	C	T	0.0498267	0.011138	6.31e-06	0.3419	20.3967	18238	-0.010529	0.007927	0.18407	0.348327
phylum.Proteobacteria.id.2375	rs2347697	7	134388240	G	T	0.0502281	0.0108968	4.27e-06	0.3181	19.9918	18248	-0.003361	0.007995	0.674176	0.355291
phylum.Proteobacteria.id.2375	rs2532663	10	119247234	G	A	-0.125578	0.0258034	7.47e-07	0.9374	24.1252	13013	0.020391	0.017338	0.239545	0.068307
phylum.Proteobacteria.id.2375	rs312757	17	68347701	C	G	-0.0517269	0.0112854	4.84e-06	0.7018	20.4591	18250	-0.014583	0.00804	0.069705	0.663179	Palindromic SNP
phylum.Proteobacteria.id.2375	rs4340090	12	130331764	C	T	-0.0668162	0.0153387	9.99e-06	0.1252	17.8627	18250	0.006106	0.011368	0.591199	0.130892
phylum.Proteobacteria.id.2375	rs6707783	2	52053891	C	T	0.0849593	0.0187782	8.09e-06	0.1153	25.5456	17324	0.022379	0.013206	0.090144	0.091411
phylum.Proteobacteria.id.2375	rs72771021	10	13841631	C	T	0.141726	0.0309242	7.18e-06	0.0497	17.1218	9009	0.024142	0.019847	0.223816	0.049042
phylum.Proteobacteria.id.2375	rs74757828	8	89541526	A	T	0.0951285	0.0216921	9.25e-06	0.05765	16.3695	16634	0.021924	0.015551	0.158582	0.062269	Palindromic SNP
phylum.Proteobacteria.id.2375	rs922773	3	66318042	C	T	-0.0803778	0.0157851	3.68e-07	0.1402	28.2828	18132	-0.002201	0.011212	0.84437	0.140005
phylum.Tenericutes.id.3919	rs10108398	8	59440824	G	A	0.0769142	0.0153953	1.09e-06	0.2913	26.7626	10932	-0.001207	0.008719	0.889876	0.269485
phylum.Tenericutes.id.3919	rs11890098	2	157532549	A	G	0.074438	0.0153389	9.57e-07	0.2555	24.0611	11392	0.001654	0.008777	0.850489	0.237567
phylum.Tenericutes.id.3919	rs12566890	1	61850864	T	G	-0.101147	0.0230978	3.65e-06	0.09543	20.1166	11371	0.012971	0.014224	0.361785	0.080474
phylum.Tenericutes.id.3919	rs17214486	14	97159674	C	A	0.06099	0.0135623	6.61e-06	0.4016	20.3912	11387	0.003486	0.007904	0.65925	0.380743
phylum.Tenericutes.id.3919	rs2464826	7	79490250	A	C	0.0944239	0.0211806	8.4e-06	0.1262	21.6648	10998	-0.00704	0.012295	0.566935	0.112187
phylum.Tenericutes.id.3919	rs28537087	15	95309676	G	A	0.0820873	0.0188312	8.07e-06	0.164	21.0658	11382	0.028435	0.011024	0.009918	0.130855
phylum.Tenericutes.id.3919	rs3768491	1	109965986	A	G	-0.0681052	0.0149061	4.23e-06	0.7137	20.8903	11002	-0.007325	0.008388	0.382538	0.290578
phylum.Tenericutes.id.3919	rs4885016	13	73170489	T	C	-0.0819606	0.0181628	7.27e-06	0.8429	20.2926	11388	-0.015402	0.011012	0.161896	0.157492
phylum.Tenericutes.id.3919	rs6043847	20	16259524	T	C	-0.114937	0.0248606	4.55e-06	0.06958	19.0667	11130	0.007457	0.015479	0.630006	0.062785
phylum.Tenericutes.id.3919	rs72901605	11	47103877	T	C	-0.0841852	0.0178119	3.26e-06	0.1859	22.6242	10526	0.01646	0.010116	0.103702	0.179843
phylum.Tenericutes.id.3919	rs74603314	14	46519718	T	C	0.221639	0.0462918	1.56e-06	0.04573	19.3635	4499	0.013056	0.018045	0.469364	0.052296
phylum.Tenericutes.id.3919	rs78169027	11	108439087	A	G	-0.108283	0.0237289	5.88e-06	0.1083	23.9234	10542	0.008867	0.013718	0.518046	0.091871
phylum.Verrucomicrobia.id.3982	rs11252894	10	5073050	A	C	0.0784055	0.0162769	1.11e-06	0.1978	24.1972	12381	0.014018	0.009716	0.149067	0.194515
phylum.Verrucomicrobia.id.3982	rs117107102	18	49473635	A	G	0.204283	0.0427565	2.68e-06	0.04473	18.1423	5071	0.002385	0.018624	0.898062	0.047831
phylum.Verrucomicrobia.id.3982	rs11729256	4	95027272	T	C	0.0696984	0.0146953	2.23e-06	0.2386	21.8812	12377	-0.023921	0.008857	0.006934	0.251982
phylum.Verrucomicrobia.id.3982	rs12512971	4	16548975	A	C	0.171057	0.0398053	9.81e-06	0.04871	10.6506	3919	0.031191	0.018458	0.091059	0.040977
phylum.Verrucomicrobia.id.3982	rs12908520	15	97570657	G	A	0.0594916	0.012823	3.4e-06	0.4563	21.7753	12380	0.000843	0.007657	0.912278	0.429901
phylum.Verrucomicrobia.id.3982	rs2602429	16	81063149	C	T	0.0764148	0.0153487	8.71e-07	0.7783	24.4361	12104	-0.005748	0.009532	0.546485	0.215834
phylum.Verrucomicrobia.id.3982	rs3995795	10	11389614	C	T	0.0610914	0.0138592	9.72e-06	0.3181	19.6262	12104	-0.006984	0.008457	0.408929	0.321677
phylum.Verrucomicrobia.id.3982	rs45598138	1	55522083	C	A	-0.143901	0.03054	2.19e-06	0.05169	20.1999	9932	0.035164	0.018372	0.055635	0.046398
phylum.Verrucomicrobia.id.3982	rs61779207	1	41074472	G	A	-0.0755253	0.0164385	5.28e-06	0.1779	20.197	12087	0.001814	0.009726	0.852067	0.186515
phylum.Verrucomicrobia.id.3982	rs74542928	4	100544188	T	C	0.115994	0.0231324	4.08e-07	0.07853	22.8292	11703	0.025873	0.013437	0.054176	0.088125
phylum.Verrucomicrobia.id.3982	rs76430504	5	40438158	T	C	-0.11753	0.025458	3.5e-06	0.05567	16.9038	11624	0.01985	0.01635	0.224714	0.06555
phylum.Verrucomicrobia.id.3982	rs9349825	6	56341481	A	G	-0.0660243	0.0143911	6.27e-06	0.2793	21.7486	12373	-0.00454	0.008749	0.603787	0.257115
class.Actinobacteria.id.419	rs10841473	12	20378911	G	C	-0.0583765	0.0123353	2.59e-06	0.2704	21.9588	16311	-0.001161	0.008683	0.893637	0.267785	Palindromic SNP
class.Actinobacteria.id.419	rs11655079	17	75348675	T	C	-0.0560674	0.0124286	5.93e-06	0.2495	19.2202	16309	-0.001897	0.008607	0.825514	0.286973
class.Actinobacteria.id.419	rs11745923	5	475408	G	T	0.0563759	0.0115529	1.58e-06	0.3966	24.8479	16312	0.009916	0.007927	0.210929	0.399764
class.Actinobacteria.id.419	rs12049045	1	114665485	A	G	0.0510452	0.0114325	8.63e-06	0.3817	20.0828	16311	0.0037	0.00799	0.643299	0.367309
class.Actinobacteria.id.419	rs12899991	15	49208992	A	T	0.0719923	0.0154661	4.03e-06	0.84	22.5728	16182	0.018951	0.010471	0.070322	0.824466	Palindromic SNP
class.Actinobacteria.id.419	rs134366	22	35567355	G	A	0.111877	0.023501	1.5e-06	0.9404	20.0915	14302	0.0052	0.016461	0.7521	0.060263
class.Actinobacteria.id.419	rs1376754	2	161611969	G	A	0.0509242	0.0112503	6.71e-06	0.4702	20.9321	16182	0.008641	0.007793	0.267505	0.418942
class.Actinobacteria.id.419	rs1515761	10	126110032	T	C	0.0762317	0.0169884	4.96e-06	0.8668	20.8585	15525	0.015037	0.011604	0.195006	0.142983
class.Actinobacteria.id.419	rs182549	2	136616754	C	T	0.111489	0.012066	3.79e-20	0.5089	101.973	16313	-0.001348	0.009052	0.881565	0.249218
class.Actinobacteria.id.419	rs4945008	11	71221248	A	G	0.0540741	0.0121393	5.39e-06	0.6998	20.0635	16313	0.008268	0.008506	0.331007	0.265421	Vitamin D
class.Actinobacteria.id.419	rs6660520	1	207003553	A	G	0.0711483	0.0134495	1.11e-07	0.7853	27.8815	16308	0.012529	0.009284	0.177154	0.208282
class.Actinobacteria.id.419	rs72767435	15	94852795	T	C	-0.126352	0.0273626	2.57e-06	0.06759	26.0025	12898	0.005511	0.022298	0.804792	0.045784
class.Actinobacteria.id.419	rs7322849	13	112859829	T	C	0.0944467	0.0192976	6.21e-07	0.09642	25.3918	16313	0.024563	0.015516	0.113396	0.082418
class.Actinobacteria.id.419	rs7700479	5	18019549	T	A	-0.0769653	0.0173933	8.62e-06	0.07952	14.1569	16313	0.00274	0.012343	0.824286	0.105765	Palindromic SNP
class.Actinobacteria.id.419	rs80083040	8	65654844	T	G	0.155784	0.0348017	8.62e-06	0.05169	19.0814	8003	0.015133	0.022425	0.499816	0.04861
class.Actinobacteria.id.419	rs8047955	16	81776768	A	G	0.0575816	0.0116762	8.34e-07	0.6481	24.695	16306	0.010149	0.00885	0.251463	0.342554
class.Actinobacteria.id.419	rs857444	6	14617591	C	T	0.0509553	0.011539	8.92e-06	0.3608	19.5563	16312	-0.008703	0.007966	0.274575	0.346745
class.Actinobacteria.id.419	rs961091	7	95654718	G	A	0.0501255	0.011255	8.68e-06	0.4334	20.1501	16311	-0.001938	0.007749	0.802561	0.412321
class.Alphaproteobacteria.id.2379	rs10803434	1	14238305	A	T	-0.0692742	0.0148866	3.55e-06	0.4513	21.7104	9115	0.002537	0.00778	0.744399	0.433185	Palindromic SNP
class.Alphaproteobacteria.id.2379	rs12977163	19	28641647	G	C	0.0690234	0.0153829	7.14e-06	0.3678	20.2355	9115	0.016847	0.00817	0.039205	0.369837	Palindromic SNP
class.Alphaproteobacteria.id.2379	rs140912403	9	95517807	C	T	-0.160677	0.0317708	6.2e-07	0.06461	26.664	8520	0.016972	0.016464	0.30258	0.05979
class.Alphaproteobacteria.id.2379	rs17061716	3	59982336	G	C	0.0927341	0.0207569	9.33e-06	0.1372	19.3058	9465	-0.002939	0.010734	0.78423	0.140027	Palindromic SNP
class.Alphaproteobacteria.id.2379	rs34569731	2	75630344	A	G	0.0705145	0.0157564	7.38e-06	0.665	20.2338	9115	0.023258	0.010574	0.027868	0.339659
class.Alphaproteobacteria.id.2379	rs55876211	3	84471266	C	T	-0.080811	0.0184159	7.54e-06	0.172	17.8657	9589	0.003224	0.009608	0.737203	0.19066
class.Alphaproteobacteria.id.2379	rs62285697	3	176407911	C	T	0.0805256	0.0180912	9.76e-06	0.1998	18.9345	9115	0.005097	0.009711	0.599719	0.220544
class.Alphaproteobacteria.id.2379	rs76784716	2	169033340	A	G	0.133271	0.0267738	5.09e-07	0.07157	22.692	9593	0.003476	0.014655	0.812502	0.068585
class.Alphaproteobacteria.id.2379	rs7960664	12	89471235	G	A	0.0969489	0.0215149	8.84e-06	0.8489	23.1891	9596	-0.014293	0.011256	0.204131	0.139541
class.Alphaproteobacteria.id.2379	rs9813022	3	13726736	A	G	-0.0751277	0.0153867	1.05e-06	0.3022	22.8852	9593	-0.003706	0.008275	0.65429	0.296048
class.Bacilli.id.1673	rs11110282	12	100585559	A	G	-0.101189	0.0217379	4.85e-06	0.06759	20.7072	16026	0.002193	0.01548	0.887343	0.06373
class.Bacilli.id.1673	rs111552159	4	184681021	C	G	0.128032	0.0286921	9.13e-06	0.06362	22.2064	11350	0.004053	0.018223	0.823983	0.055676	Palindromic SNP
class.Bacilli.id.1673	rs11730038	4	98049499	G	A	-0.0630747	0.0128717	1.96e-06	0.2406	25.2967	17377	0.002717	0.008929	0.760875	0.246232
class.Bacilli.id.1673	rs12797734	11	8332350	T	C	0.0572158	0.0126793	7.21e-06	0.2525	20.9102	16902	-0.033622	0.013338	0.01173	0.243575
class.Bacilli.id.1673	rs13068444	3	64398863	A	G	0.0601035	0.0136407	9.53e-06	0.1928	19.4266	17260	0.002755	0.009749	0.77751	0.191292
class.Bacilli.id.1673	rs1595463	2	231723657	C	A	0.0476864	0.0108547	7.97e-06	0.4871	19.743	17358	-0.00406	0.007794	0.60249	0.459361
class.Bacilli.id.1673	rs1962325	3	4800550	C	G	0.0554219	0.0114789	1.38e-06	0.6809	23.1943	17356	-0.002392	0.00826	0.772148	0.690673	Palindromic SNP
class.Bacilli.id.1673	rs28564647	9	101101172	T	G	-0.0613034	0.0137579	7.81e-06	0.2058	21.3604	17368	-0.008522	0.009747	0.381952	0.190148
class.Bacilli.id.1673	rs2952251	8	10143164	A	G	-0.0598868	0.0123903	1.08e-06	0.7475	23.5317	17360	0.022315	0.008717	0.010486	0.266735	Smoke
class.Bacilli.id.1673	rs34989881	19	51959855	A	G	0.111056	0.0246039	6.55e-06	0.06561	19.634	12966	-0.025298	0.017787	0.15493	0.085403
class.Bacilli.id.1673	rs35344081	16	991253	G	A	0.0619529	0.0127066	1.01e-06	0.2406	24.3994	17374	-0.011189	0.008918	0.209568	0.23837
class.Bacilli.id.1673	rs4028634	17	40835649	T	C	0.0520614	0.0109842	2.21e-06	0.5746	23.0529	17377	0.022446	0.007925	0.004633	0.363196
class.Bacilli.id.1673	rs4459992	4	7431487	T	C	0.0535854	0.0116362	4.3e-06	0.3201	21.7243	17362	0.00089	0.008442	0.916061	0.310595
class.Bacilli.id.1673	rs57872228	1	200418805	C	T	-0.0714773	0.0146647	9.22e-07	0.171	25.2012	17375	-0.015807	0.010412	0.128969	0.162271
class.Bacilli.id.1673	rs694949	15	58738075	A	G	-0.081146	0.0180042	7.6e-06	0.1223	23.4967	16600	0.027361	0.013002	0.035369	0.10347
class.Bacilli.id.1673	rs74352383	6	67570929	T	A	-0.104496	0.0217083	1.53e-06	0.09443	30.903	16519	0.003241	0.014531	0.823498	0.076856	Palindromic SNP
class.Bacilli.id.1673	rs74663707	3	184371224	C	T	0.0979154	0.0224074	8.46e-06	0.07256	20.3716	15769	-0.00583	0.018046	0.746658	0.070745
class.Bacilli.id.1673	rs7666190	4	151687420	C	A	-0.104044	0.0247934	8.47e-06	0.9374	13.273	10436	0.016469	0.016202	0.309379	0.057431
class.Bacilli.id.1673	rs76717940	3	94153993	T	A	0.156331	0.0325945	1.07e-06	0.06064	22.3784	8017	-0.060682	0.017357	0.000475	0.058731	Palindromic SNP
class.Bacilli.id.1673	rs77558518	5	174173171	A	G	-0.107255	0.0222879	1.34e-06	0.06461	22.0471	15836	-0.004238	0.016749	0.800261	0.069284
class.Bacilli.id.1673	rs78938557	7	36349586	T	C	0.108007	0.0232858	1.07e-06	0.06759	22.4178	15226	0.019727	0.017021	0.246451	0.059667
class.Bacilli.id.1673	rs9581006	13	24973509	C	T	0.225309	0.0467697	1.79e-06	0.9543	18.9063	4253	-0.014364	0.022286	0.519259	0.045541
class.Bacteroidia.id.912	rs11146701	10	39062269	A	G	0.0473596	0.010541	7.08e-06	0.4254	19.998	18220	0.002267	0.00975	0.816155	0.43762
class.Bacteroidia.id.912	rs111845179	14	59317502	T	C	0.102648	0.0213843	9.24e-07	0.06163	20	16393	0.007591	0.016866	0.652659	0.054242
class.Bacteroidia.id.912	rs13291169	9	116888284	C	G	0.0689676	0.0148765	3.75e-06	0.16	22.4174	17513	0.003481	0.010705	0.745073	0.151926	Palindromic SNP
class.Bacteroidia.id.912	rs17343978	22	27433885	A	C	-0.0552057	0.0120278	8.36e-06	0.2604	21.5454	18334	-0.028619	0.008738	0.001061	0.256734
class.Bacteroidia.id.912	rs2032750	2	53831026	T	C	-0.0508393	0.0106807	1.92e-06	0.5487	22.8796	17853	0.014476	0.007815	0.063985	0.473252
class.Bacteroidia.id.912	rs2363574	1	200112563	C	T	-0.222741	0.0508055	9.93e-06	0.9682	9.37411	3061	-0.031102	0.046099	0.499897	0.01777	F-statistics<10
class.Bacteroidia.id.912	rs4146051	2	213189994	A	G	-0.107377	0.0245661	8.76e-06	0.9443	13.8072	11372	-0.001072	0.01811	0.952785	0.048496
class.Bacteroidia.id.912	rs4916508	3	195936789	G	A	-0.0466729	0.0105312	8.47e-06	0.5646	19.6439	18324	0.007994	0.007853	0.308667	0.468416
class.Bacteroidia.id.912	rs55773148	13	70523029	G	A	-0.121514	0.0236759	3.9e-07	0.05268	16.7473	11349	-0.009173	0.017305	0.596089	0.051766
class.Bacteroidia.id.912	rs62531359	8	70916181	T	G	0.0655728	0.0149891	9.09e-06	0.1451	19.5615	18320	0.007401	0.010998	0.501015	0.139204
class.Bacteroidia.id.912	rs62575403	9	136493820	C	T	0.140055	0.0311128	7.06e-06	0.04374	15.887	9668	0.006344	0.022893	0.781711	0.04096
class.Bacteroidia.id.912	rs72706335	1	157495438	T	C	-0.22241	0.0493458	7.66e-06	0.06561	23.2916	3819	-0.00178	0.019179	0.92602	0.044346
class.Bacteroidia.id.912	rs73975615	17	6461200	G	A	-0.207018	0.0442633	1.22e-06	0.01093	3.10514	3350	0.052061	0.098686	0.597837	0.010449	F-statistics<10
class.Bacteroidia.id.912	rs7546249	1	176792690	T	A	-0.0567113	0.0118386	1.55e-06	0.7545	21.8667	18333	0.004043	0.008478	0.633428	0.721199	Palindromic SNP
class.Bacteroidia.id.912	rs7631304	3	89339527	G	A	-0.0645771	0.0132957	8.37e-07	0.17	21.5991	18334	0.006679	0.00991	0.50036	0.180519
class.Bacteroidia.id.912	rs79585701	8	13110185	A	C	0.0646823	0.0149628	9.99e-06	0.1292	17.2743	18334	-0.000104	0.010313	0.991913	0.154313
class.Bacteroidia.id.912	rs929878	16	74290641	C	T	-0.0548532	0.012153	4.73e-06	0.7555	20.4005	18334	-0.014154	0.008718	0.104484	0.267148
class.Betaproteobacteria.id.2867	rs11128180	3	70592215	A	G	0.0592944	0.0128769	3.67e-06	0.2237	20.9663	17151	0.008647	0.009318	0.353431	0.226564
class.Betaproteobacteria.id.2867	rs12467854	2	239888758	G	C	0.0641363	0.0131766	1.1e-06	0.2078	23.1033	17038	-0.002266	0.009317	0.807801	0.211663	Palindromic SNP
class.Betaproteobacteria.id.2867	rs1511453	4	23588462	A	G	0.0923492	0.0199158	4.76e-06	0.06362	17.3759	17085	-0.005052	0.01592	0.750969	0.061516
class.Betaproteobacteria.id.2867	rs1928341	1	153240013	A	G	0.0525581	0.0110408	2.02e-06	0.5785	23.1318	17150	0.015595	0.007704	0.042956	0.417275
class.Betaproteobacteria.id.2867	rs2321387	13	58689340	G	A	-0.0494596	0.0109424	5.8e-06	0.5298	20.924	17149	0.016291	0.007654	0.033313	0.451121
class.Betaproteobacteria.id.2867	rs2367850	3	193456274	G	C	0.064006	0.0130374	9.12e-07	0.2207	23.5883	16717	0.011112	0.010547	0.29208	0.195455	Palindromic SNP
class.Betaproteobacteria.id.2867	rs2613606	7	111285025	C	T	-0.0513106	0.0109091	2.2e-06	0.6064	21.5733	17146	-0.011783	0.007686	0.125257	0.432101
class.Betaproteobacteria.id.2867	rs320161	9	104899117	A	G	0.0572286	0.01262	7.33e-06	0.7247	22.2884	17035	-0.004561	0.008705	0.6003	0.267696
class.Betaproteobacteria.id.2867	rs4033856	4	45642485	C	T	0.0832423	0.0167237	5.17e-07	0.8708	24.897	15945	-0.006322	0.012548	0.614398	0.113554
class.Betaproteobacteria.id.2867	rs56386628	8	112732674	C	T	-0.0622252	0.0135688	5.87e-06	0.2177	22.6415	17147	0.004981	0.009749	0.609397	0.194331
class.Betaproteobacteria.id.2867	rs6087811	20	30596130	T	G	-0.0978177	0.0198522	7.44e-07	0.08151	23.217	16184	-0.019221	0.014245	0.177206	0.076416
class.Betaproteobacteria.id.2867	rs62395635	5	173497796	T	C	0.109741	0.0236	2.94e-06	0.07058	23.9054	15108	-0.017378	0.016224	0.284099	0.066231
class.Betaproteobacteria.id.2867	rs72747231	9	84206018	C	G	-0.137281	0.0290338	2.06e-06	0.04175	17.1289	11344	-0.005843	0.017498	0.738447	0.055002	Palindromic SNP
class.Betaproteobacteria.id.2867	rs75242906	15	56786407	C	T	-0.121083	0.028075	9.27e-06	0.05368	16.1124	10803	0.007774	0.017597	0.65869	0.060833
class.Betaproteobacteria.id.2867	rs9964679	18	26569901	A	G	0.052911	0.0114866	4.85e-06	0.3101	20.5669	17151	0.007185	0.008336	0.388715	0.315068
class.Clostridia.id.1859	rs10209007	2	231676041	G	C	0.0794173	0.0182427	9.89e-06	0.07952	16.4595	17812	-0.000333	0.013948	0.980933	0.082193	Palindromic SNP
class.Clostridia.id.1859	rs10774377	12	5942519	A	G	0.052659	0.0113858	3.24e-06	0.666	22.6385	18330	-0.004269	0.00903	0.636392	0.310483
class.Clostridia.id.1859	rs112334273	21	40703251	G	A	0.0641008	0.0127404	3.81e-07	0.2455	27.7689	18217	-0.027133	0.009516	0.004368	0.217345
class.Clostridia.id.1859	rs13105690	4	7420184	T	C	-0.0529097	0.011818	8.78e-06	0.7326	20.1353	18340	0.009236	0.008874	0.297966	0.266
class.Clostridia.id.1859	rs13179700	5	149077788	T	C	0.0511937	0.0109569	3.37e-06	0.6451	22.0304	18338	-0.00599	0.008018	0.455091	0.342485
class.Clostridia.id.1859	rs13421739	2	116724915	C	G	0.0888472	0.0179655	9.54e-06	0.05666	15.4875	18340	0.003562	0.015629	0.819734	0.060864	Palindromic SNP
class.Clostridia.id.1859	rs1842454	5	105060362	G	A	-0.0547202	0.0127338	8.72e-06	0.2068	18.0317	18340	0.00174	0.009206	0.850076	0.220566
class.Clostridia.id.1859	rs2273429	14	52494072	A	G	-0.0724037	0.0153105	4.52e-06	0.1074	18.4472	18337	-0.010531	0.011955	0.378403	0.115256
class.Clostridia.id.1859	rs6797343	3	89268714	G	T	0.0592279	0.0134556	9.36e-06	0.826	18.5098	18340	0.010691	0.00999	0.284497	0.173728
class.Clostridia.id.1859	rs6814436	4	161507301	T	C	0.0739995	0.0150815	9.65e-07	0.8678	23.0644	18336	0.009409	0.010851	0.385881	0.147004
class.Clostridia.id.1859	rs6815608	4	152131744	T	C	0.103803	0.0210883	4.02e-07	0.9155	27.9358	16731	0.004435	0.016056	0.782385	0.066252
class.Clostridia.id.1859	rs6934062	6	163743050	G	C	0.0524406	0.0116115	6.53e-06	0.2843	20.0063	17859	0.015389	0.008531	0.07126	0.289927	Palindromic SNP
class.Clostridia.id.1859	rs7269302	20	50803760	A	T	-0.0963981	0.0212007	9.04e-06	0.07058	21.2429	17405	-0.007348	0.016496	0.656017	0.059145	Palindromic SNP
class.Clostridia.id.1859	rs72738886	5	35770550	T	C	0.086617	0.0190393	8.24e-06	0.07753	18.19	16934	0.009809	0.013068	0.452886	0.103408
class.Clostridia.id.1859	rs72915163	18	48792829	T	C	-0.0581025	0.0120557	1.34e-06	0.2654	24.1407	18317	0.01216	0.00916	0.184285	0.248087	Self-reported hypertension
class.Clostridia.id.1859	rs76767978	3	131371980	G	A	0.0698882	0.0156319	8.4e-06	0.1183	18.693	18329	0.018577	0.013355	0.164195	0.124356
class.Clostridia.id.1859	rs76860606	6	12397187	C	G	0.0947036	0.0225117	7.53e-06	0.07157	20.9752	17579	-0.003939	0.01759	0.822791	0.053711	Palindromic SNP
class.Clostridia.id.1859	rs992074	21	18567802	C	T	0.255639	0.0508787	8.78e-07	0.9652	15.4289	3501	-0.014017	0.019525	0.472826	0.049351
class.Coriobacteriia.id.809	rs11073596	15	86433579	T	G	0.0510212	0.0114339	8.14e-06	0.66	20.4984	17527	0.001299	0.008632	0.880321	0.326024
class.Coriobacteriia.id.809	rs11250875	10	1922731	T	C	0.06075	0.0130939	4.83e-06	0.2087	21.5871	17690	0.011411	0.009445	0.226999	0.204944
class.Coriobacteriia.id.809	rs11656361	17	8121332	A	C	0.0773006	0.017553	8.02e-06	0.1292	22.4344	16665	-0.000957	0.013651	0.944091	0.118789
class.Coriobacteriia.id.809	rs12974142	19	52895166	G	A	0.0789796	0.0177205	8.51e-06	0.1083	21.0017	17413	-0.003975	0.014169	0.779057	0.105775
class.Coriobacteriia.id.809	rs13307134	7	105084680	C	T	0.0565686	0.0126265	7.8e-06	0.7644	20.2225	17527	-0.020053	0.009403	0.032976	0.233476
class.Coriobacteriia.id.809	rs1397793	5	90471451	G	A	-0.0498855	0.0112446	9.77e-06	0.6143	20.6909	17527	-0.018033	0.008221	0.028285	0.33704
class.Coriobacteriia.id.809	rs1816223	12	11494021	A	G	-0.0586265	0.0129006	4.84e-06	0.7893	20.2419	17688	-0.011998	0.009413	0.202459	0.213408
class.Coriobacteriia.id.809	rs240104	1	176571431	T	C	-0.0603429	0.0126849	1.52e-06	0.2445	23.6742	17577	0.007693	0.009027	0.394086	0.240511
class.Coriobacteriia.id.809	rs2442778	3	11654412	G	A	-0.116408	0.0258545	9.03e-06	0.9543	15.9397	13472	0.018196	0.017287	0.292511	0.055366
class.Coriobacteriia.id.809	rs3025411	9	136512906	A	G	0.0926543	0.0209468	8.27e-06	0.1044	25.195	15671	-0.008207	0.016587	0.62079	0.083836
class.Coriobacteriia.id.809	rs34739816	17	37376685	G	T	0.0965017	0.0207666	3.88e-06	0.08151	23.1667	16593	-0.023601	0.014791	0.110558	0.083123
class.Coriobacteriia.id.809	rs62448869	7	24464799	T	A	-0.0486059	0.0108982	7.87e-06	0.4602	20.5947	17527	-0.001939	0.007851	0.804903	0.432672	Palindromic SNP
class.Coriobacteriia.id.809	rs67561917	20	62072077	A	G	-0.0714367	0.0154113	5.39e-06	0.1421	21.5908	17333	-0.007484	0.011928	0.53041	0.13929
class.Coriobacteriia.id.809	rs719099	10	65799217	A	G	0.0778402	0.0155815	5.43e-07	0.1362	25.2495	17687	0.005535	0.012046	0.645914	0.12497
class.Coriobacteriia.id.809	rs76779974	5	125460084	C	G	0.0774888	0.0171877	5.63e-06	0.1123	19.6774	16419	0.007233	0.011632	0.534087	0.123125	Palindromic SNP
class.Coriobacteriia.id.809	rs80046645	5	459415	C	G	0.25584	0.0561995	4.66e-06	0.04076	16.4732	3204	0.004901	0.020366	0.809813	0.049559	Palindromic SNP
class.Coriobacteriia.id.809	rs8010111	14	39660509	G	A	-0.103377	0.0229286	6.9e-06	0.9354	20.6835	15996	0.016093	0.015315	0.293336	0.069294
class.Deltaproteobacteria.id.3087	rs1035691	11	10658735	A	G	-0.055176	0.0121602	9.65e-06	0.662	20.6904	15168	-0.038093	0.007912	1.5e-06	0.360263	Diastolic blood pressure
class.Deltaproteobacteria.id.3087	rs112381107	9	15269705	C	T	0.206594	0.0456908	4.63e-06	0.04771	17.3452	4457	0.014071	0.017711	0.426912	0.047381
class.Deltaproteobacteria.id.3087	rs11599763	10	11855599	T	C	-0.0544219	0.0117397	3.94e-06	0.6103	21.3961	15168	-0.004007	0.007994	0.61626	0.377651
class.Deltaproteobacteria.id.3087	rs16851319	1	203308383	G	C	-0.0705516	0.0150849	5.68e-06	0.1869	22.9575	15154	0.019282	0.011843	0.1035	0.185427	Palindromic SNP
class.Deltaproteobacteria.id.3087	rs17084793	18	69312914	G	A	-0.0710762	0.015953	5.69e-06	0.161	20.7212	15164	-0.013513	0.010482	0.197331	0.157797
class.Deltaproteobacteria.id.3087	rs17791387	9	81834426	A	G	-0.0735881	0.0154246	1.6e-06	0.1412	19.8165	15071	-0.013487	0.010349	0.192508	0.174559
class.Deltaproteobacteria.id.3087	rs2692012	1	203991605	A	G	0.110335	0.0253336	3.14e-06	0.9364	19.0258	13104	-0.015866	0.017955	0.376876	0.073965
class.Deltaproteobacteria.id.3087	rs2838334	21	45064961	G	A	0.0561722	0.0124124	5.45e-06	0.3231	20.9606	15168	0.003958	0.008379	0.636692	0.320873
class.Deltaproteobacteria.id.3087	rs3935584	2	233929283	C	T	-0.0523485	0.011566	7.5e-06	0.496	20.8046	15166	-0.006151	0.007602	0.418416	0.488259
class.Deltaproteobacteria.id.3087	rs4506934	17	2856662	C	T	-0.0936514	0.02012	3.59e-06	0.1123	26.3791	15061	0.020613	0.012888	0.109728	0.111436
class.Deltaproteobacteria.id.3087	rs55744759	8	57867671	A	G	-0.0779693	0.0170738	7.31e-06	0.1163	18.9748	15168	0.016502	0.011756	0.160402	0.116859
class.Deltaproteobacteria.id.3087	rs6058181	20	33694801	C	T	0.0825716	0.0165958	3.4e-07	0.1233	22.2877	15100	-0.028363	0.011274	0.011899	0.125181
class.Deltaproteobacteria.id.3087	rs62020470	15	96161065	A	G	-0.0585411	0.0129358	4.85e-06	0.2594	19.9963	15168	0.017066	0.008609	0.047451	0.270047
class.Deltaproteobacteria.id.3087	rs9928243	16	71541641	C	A	-0.0538457	0.0117718	5.02e-06	0.4254	21.5255	15167	-0.001802	0.007741	0.815954	0.396591
class.Erysipelotrichia.id.2147	rs1074800	5	3002546	A	G	0.0492438	0.010887	6.15e-06	0.6014	20.7034	17789	0.01767	0.008044	0.02806	0.407348
class.Erysipelotrichia.id.2147	rs10781552	10	133897233	C	T	-0.0552212	0.0116074	2.33e-06	0.3121	23.3202	17789	0.009397	0.008508	0.269339	0.29902
class.Erysipelotrichia.id.2147	rs17530232	13	40385457	A	G	0.10305	0.0224648	2.79e-06	0.07654	24.9871	16622	0.025535	0.018803	0.174428	0.063141
class.Erysipelotrichia.id.2147	rs1884466	1	64139196	C	T	-0.0475363	0.0106939	9.53e-06	0.4513	20.3944	18205	-0.001265	0.007837	0.871734	0.38351
class.Erysipelotrichia.id.2147	rs2300774	3	195793712	G	A	0.0524152	0.0106784	8.95e-07	0.5924	24.1978	18216	-0.003708	0.007902	0.63888	0.390186
class.Erysipelotrichia.id.2147	rs290833	1	97457427	T	G	-0.0497374	0.0111376	8.03e-06	0.3688	20.5096	17789	0.000949	0.008008	0.905668	0.36753
class.Erysipelotrichia.id.2147	rs35161940	17	70327224	T	C	-0.0806041	0.0167641	1.85e-06	0.1272	26.3091	18213	0.029537	0.011872	0.012864	0.118005
class.Erysipelotrichia.id.2147	rs4078432	14	48997206	C	T	-0.0608929	0.0133764	4.23e-06	0.8191	19.5668	17789	-0.005273	0.010059	0.600179	0.182878
class.Erysipelotrichia.id.2147	rs56970041	14	80357610	T	G	0.0724144	0.0164471	5.4e-06	0.1113	18.9152	18217	-0.00608	0.012463	0.625685	0.108482
class.Erysipelotrichia.id.2147	rs62504403	8	38803551	C	T	0.0681159	0.0127883	1.12e-07	0.2356	28.4224	16981	-0.012842	0.009443	0.173793	0.236381
class.Erysipelotrichia.id.2147	rs7234058	18	5830507	T	C	-0.0945759	0.0194091	9.12e-07	0.09742	26.5812	16874	0.027793	0.013432	0.038544	0.094727
class.Erysipelotrichia.id.2147	rs7826267	8	2954952	T	G	-0.0839071	0.0199131	9.28e-06	0.9254	17.1095	17586	-0.019827	0.017622	0.26051	0.078
class.Erysipelotrichia.id.2147	rs8003149	14	56156504	C	T	0.0538798	0.0116888	4.08e-06	0.2823	21.4477	18213	0.028905	0.008377	0.000563	0.276897	Diastolic blood pressure
class.Gammaproteobacteria.id.3303	rs11181912	12	43572952	G	A	-0.0579153	0.0118796	9.95e-07	0.3449	24.311	16017	-0.013125	0.008081	0.104344	0.332562
class.Gammaproteobacteria.id.3303	rs12404135	1	186502694	A	G	-0.0788843	0.0172415	8.89e-06	0.1173	19.6496	15231	0.014953	0.011884	0.208294	0.116148
class.Gammaproteobacteria.id.3303	rs2234691	10	48385682	T	C	0.0762905	0.0171962	8.39e-06	0.1541	24.3286	16011	0.008121	0.012035	0.499815	0.118757
class.Gammaproteobacteria.id.3303	rs6469506	8	115123937	T	A	0.0541424	0.0116333	3.29e-06	0.3907	22.3911	16023	-0.007017	0.00782	0.369541	0.380629	Palindromic SNP
class.Gammaproteobacteria.id.3303	rs6706173	2	167986992	A	C	0.074251	0.0146392	1.99e-07	0.1501	22.5633	16020	0.002032	0.010704	0.849425	0.143736
class.Gammaproteobacteria.id.3303	rs75101789	3	18615903	C	T	0.0729012	0.0163003	8.79e-06	0.1561	22.4656	16024	0.010347	0.011429	0.365319	0.128698
class.Gammaproteobacteria.id.3303	rs79795896	18	48185248	A	G	-0.15921	0.0351373	7.92e-06	0.05368	19.5579	7577	0.006474	0.018182	0.721796	0.049386
class.Gammaproteobacteria.id.3303	rs9494710	6	137612554	C	T	-0.0549673	0.0120924	4.55e-06	0.3757	22.2099	15650	0.005932	0.008805	0.500517	0.357359
class.Gammaproteobacteria.id.3303	rs9973122	18	75633634	T	A	0.0740614	0.0162596	6.77e-06	0.8579	20.9548	15650	-0.002328	0.011942	0.845447	0.867825	Palindromic SNP
class.Lentisphaeria.id.2250	rs1002941	15	101242690	G	A	0.105025	0.0233484	8.15e-06	0.7207	21.1066	4734	-0.001383	0.008824	0.875392	0.263938
class.Lentisphaeria.id.2250	rs11770843	7	146795379	C	T	0.109431	0.0234879	1.91e-06	0.2594	21.7391	4705	-0.000523	0.008404	0.950319	0.293589
class.Lentisphaeria.id.2250	rs17114848	15	25162535	G	A	0.152377	0.0324332	4.06e-06	0.1093	21.4898	4734	0.009671	0.012861	0.452064	0.131183
class.Lentisphaeria.id.2250	rs2031282	13	20687179	A	G	0.122369	0.0270329	4.38e-06	0.17	20.0808	4734	-0.006392	0.010584	0.545915	0.170975
class.Lentisphaeria.id.2250	rs2731834	5	94720245	C	G	0.109438	0.023693	4.24e-06	0.7763	19.7617	4733	0.002024	0.008631	0.814595	0.727497	Palindromic SNP
class.Lentisphaeria.id.2250	rs2825714	21	21023966	A	G	-0.13741	0.0289246	1.72e-06	0.1571	23.7816	4734	0.000572	0.011161	0.959086	0.139926
class.Lentisphaeria.id.2250	rs62570196	9	111086170	C	T	-0.21635	0.0439866	1.08e-06	0.06859	22.3217	3712	-0.00687	0.014855	0.643743	0.07675
class.Lentisphaeria.id.2250	rs72640280	1	11943792	A	G	0.220207	0.0486196	5.18e-06	0.05368	18.8829	3816	-0.012726	0.015929	0.424353	0.065496
class.Lentisphaeria.id.2250	rs73113483	3	6223568	T	A	-0.131217	0.0288713	8.66e-06	0.1233	17.6205	4718	0.012042	0.011915	0.312188	0.126828	Palindromic SNP
class.Lentisphaeria.id.2250	rs77599476	20	61394262	A	G	0.230292	0.0480168	1.86e-06	0.06561	24.3479	3722	0.018142	0.018482	0.326282	0.05662
class.Melainabacteria.id.1589	rs10148250	14	107061448	G	A	0.0861928	0.0193381	8.67e-06	0.5437	20.168	5453	-0.01748	0.010204	0.086696	0.447642
class.Melainabacteria.id.1589	rs10738747	9	26184578	G	A	0.0814624	0.0184409	9.96e-06	0.504	19.5806	5884	-0.005816	0.007583	0.443128	0.485827
class.Melainabacteria.id.1589	rs11150282	16	80493705	T	C	0.0989488	0.0196972	6.03e-07	0.3211	25.169	5873	0.003003	0.00816	0.71286	0.328165
class.Melainabacteria.id.1589	rs113884518	9	24648997	T	C	-0.205352	0.0454982	8.06e-06	0.04871	17.4198	4442	-0.006398	0.01745	0.713902	0.052179
class.Melainabacteria.id.1589	rs1221147	9	122046549	T	A	0.123968	0.0278958	7.11e-06	0.8439	23.4412	5768	0.021228	0.011532	0.06567	0.870656	Palindromic SNP
class.Melainabacteria.id.1589	rs16851659	1	230523039	G	C	-0.0896103	0.0186432	1.27e-06	0.3887	22.532	5884	0.007195	0.007661	0.34763	0.430799	Palindromic SNP
class.Melainabacteria.id.1589	rs28678345	17	53906328	T	C	0.214848	0.0470878	6.69e-06	0.04672	17.8398	4323	-0.036704	0.017748	0.038649	0.047793
class.Melainabacteria.id.1589	rs367480	11	2937631	G	A	-0.083758	0.0185796	8.2e-06	0.5726	20.2772	5887	-0.008079	0.007726	0.295651	0.412655
class.Melainabacteria.id.1589	rs4129395	9	115975389	G	A	0.0896187	0.0185106	1.48e-06	0.4264	23.2118	5887	-0.023713	0.007716	0.002127	0.439308
class.Melainabacteria.id.1589	rs73074665	7	20010624	A	T	0.166216	0.0355728	2.87e-06	0.08549	24.9735	5758	0.007273	0.015123	0.630588	0.070713	Palindromic SNP
class.Melainabacteria.id.1589	rs789069	18	1008278	A	C	-0.103539	0.0234287	6.85e-06	0.172	18.0004	5879	0.012707	0.010175	0.211703	0.163824
class.Melainabacteria.id.1589	rs79790072	15	100747683	T	C	0.226722	0.0487841	3.29e-06	0.05666	22.6813	4107	0.021931	0.018188	0.227874	0.05375
class.Melainabacteria.id.1589	rs9864379	3	14306949	T	C	-0.159735	0.0292553	5.36e-08	0.1133	29.759	5777	-0.023707	0.012057	0.049294	0.112815
class.Methanobacteria.id.119	rs10202904	2	125440268	T	G	-0.121754	0.0235357	3.01e-07	0.5328	27.4572	3695	-0.01457	0.007745	0.059945	0.410981
class.Methanobacteria.id.119	rs10424197	19	46439321	G	A	-0.111274	0.0247517	9.28e-06	0.675	20.1885	3698	-0.004616	0.008176	0.572376	0.330797
class.Methanobacteria.id.119	rs11018665	11	89349287	A	T	0.111465	0.0250516	6.52e-06	0.341	20.7545	3698	-0.007588	0.00816	0.352426	0.340385	Palindromic SNP
class.Methanobacteria.id.119	rs12825290	12	43701132	C	G	-0.216781	0.0493496	6.08e-06	0.06064	16.9123	3144	0.035255	0.015862	0.026265	0.061797	Palindromic SNP
class.Methanobacteria.id.119	rs4257531	3	2086167	G	A	0.164498	0.0364959	7.44e-06	0.1143	17.4084	3162	-0.001391	0.011942	0.907254	0.13419
class.Methanobacteria.id.119	rs56131665	5	178160975	G	A	0.178661	0.039298	6.18e-06	0.09344	19.4108	3572	0.009528	0.013492	0.48005	0.09892
class.Methanobacteria.id.119	rs62241835	3	15013348	G	T	-0.203385	0.0417931	1.63e-06	0.09145	23.4015	3383	-0.00212	0.014055	0.880112	0.085185
class.Methanobacteria.id.119	rs6508769	19	28827760	T	C	0.153519	0.0344519	8.23e-06	0.835	21.6821	3319	-0.022271	0.011167	0.046126	0.154449
class.Methanobacteria.id.119	rs73068003	7	10773932	G	T	-0.15814	0.0351803	8.45e-06	0.1223	19.9183	3692	0.0091	0.011561	0.43119	0.129175
class.Methanobacteria.id.119	rs73457410	13	41956181	A	G	0.21534	0.0436695	1.41e-06	0.0666	20.2723	3498	0.024043	0.014474	0.096685	0.078609
class.Methanobacteria.id.119	rs75208022	12	21338861	C	T	-0.227245	0.048763	5.92e-06	0.07654	23.5392	3203	0.005265	0.014488	0.716313	0.076079
class.Methanobacteria.id.119	rs894996	4	104418307	C	A	0.216999	0.0449076	1.88e-06	0.07157	22.5442	3582	-0.015312	0.014592	0.294012	0.076492
class.Mollicutes.id.3920	rs10108398	8	59440824	G	A	0.0769142	0.0153953	1.09e-06	0.2913	26.7626	10932	-0.001207	0.008719	0.889876	0.269485
class.Mollicutes.id.3920	rs11890098	2	157532549	A	G	0.074438	0.0153389	9.57e-07	0.2555	24.0611	11392	0.001654	0.008777	0.850489	0.237567
class.Mollicutes.id.3920	rs12566890	1	61850864	T	G	-0.101147	0.0230978	3.65e-06	0.09543	20.1166	11371	0.012971	0.014224	0.361785	0.080474
class.Mollicutes.id.3920	rs17214486	14	97159674	C	A	0.06099	0.0135623	6.61e-06	0.4016	20.3912	11387	0.003486	0.007904	0.65925	0.380743
class.Mollicutes.id.3920	rs2464826	7	79490250	A	C	0.0944239	0.0211806	8.4e-06	0.1262	21.6648	10998	-0.00704	0.012295	0.566935	0.112187
class.Mollicutes.id.3920	rs28537087	15	95309676	G	A	0.0820873	0.0188312	8.07e-06	0.164	21.0658	11382	0.028435	0.011024	0.009918	0.130855
class.Mollicutes.id.3920	rs3768491	1	109965986	A	G	-0.0681052	0.0149061	4.23e-06	0.7137	20.8903	11002	-0.007325	0.008388	0.382538	0.290578
class.Mollicutes.id.3920	rs4885016	13	73170489	T	C	-0.0819606	0.0181628	7.27e-06	0.8429	20.2926	11388	-0.015402	0.011012	0.161896	0.157492
class.Mollicutes.id.3920	rs6043847	20	16259524	T	C	-0.114937	0.0248606	4.55e-06	0.06958	19.0667	11130	0.007457	0.015479	0.630006	0.062785
class.Mollicutes.id.3920	rs72901605	11	47103877	T	C	-0.0841852	0.0178119	3.26e-06	0.1859	22.6242	10526	0.01646	0.010116	0.103702	0.179843
class.Mollicutes.id.3920	rs74603314	14	46519718	T	C	0.221639	0.0462918	1.56e-06	0.04573	19.3635	4499	0.013056	0.018045	0.469364	0.052296
class.Mollicutes.id.3920	rs78169027	11	108439087	A	G	-0.108283	0.0237289	5.88e-06	0.1083	23.9234	10542	0.008867	0.013718	0.518046	0.091871
class.Negativicutes.id.2164	rs1135612	7	75609677	G	A	0.0529785	0.0119177	9.26e-06	0.2445	18.852	18164	0.015495	0.008928	0.082654	0.249963
class.Negativicutes.id.2164	rs13086907	3	142135117	G	A	0.0625312	0.0131735	1.95e-06	0.1998	22.7353	18163	0.011617	0.009484	0.220582	0.220968
class.Negativicutes.id.2164	rs1447205	8	41231597	G	C	-0.0502053	0.0108382	2.93e-06	0.6382	21.1665	18165	0.015682	0.007856	0.045939	0.607169	Palindromic SNP
class.Negativicutes.id.2164	rs1643968	5	165266628	T	C	-0.0565284	0.0112298	4.15e-07	0.2803	23.4534	18170	-0.011645	0.008249	0.158034	0.307282
class.Negativicutes.id.2164	rs1649999	10	80086072	A	G	0.0748989	0.0166458	7.58e-06	0.09742	17.8088	18036	0.014642	0.012443	0.239308	0.114923
class.Negativicutes.id.2164	rs2834062	21	34377485	A	G	0.0489057	0.0108842	8.44e-06	0.3648	20.1617	18171	-0.0014	0.008395	0.867541	0.376896
class.Negativicutes.id.2164	rs4463806	10	115597993	T	C	-0.0543966	0.0129365	7.81e-06	0.7962	17.4536	18160	-0.003234	0.00942	0.731402	0.219534
class.Negativicutes.id.2164	rs4722181	7	22817571	T	G	0.0501306	0.0105798	2e-06	0.4761	22.7964	18163	-0.011068	0.007574	0.143947	0.493571
class.Negativicutes.id.2164	rs60274479	16	21249925	T	C	-0.0659623	0.0134137	1.16e-06	0.2227	26.5641	17610	-0.004388	0.010798	0.68447	0.200572
class.Negativicutes.id.2164	rs61249479	9	124912908	A	C	0.0777075	0.0168628	2.95e-06	0.08748	17.5273	18165	-0.006977	0.012976	0.590783	0.089297
class.Negativicutes.id.2164	rs71405394	15	101245088	G	A	-0.114178	0.02405	2.17e-06	0.05169	17.7353	13861	-0.005661	0.015862	0.721211	0.068396
class.Negativicutes.id.2164	rs73232831	4	17413426	G	A	-0.151829	0.0314932	1.87e-06	0.06362	25.8334	9382	-0.019041	0.018048	0.291407	0.059682
class.Negativicutes.id.2164	rs9423647	10	5579818	G	A	0.047817	0.0105282	6.06e-06	0.5149	20.7687	18164	-0.008804	0.00761	0.2473	0.501475
class.Verrucomicrobiae.id.4029	rs11184341	1	105422565	G	C	0.0655342	0.0142231	4.13e-06	0.7217	20.4995	11864	0.00154	0.008437	0.855125	0.711153	Palindromic SNP
class.Verrucomicrobiae.id.4029	rs111862613	12	130309670	T	C	0.090699	0.0196746	3.74e-06	0.166	26.5258	11621	-0.004791	0.015743	0.76087	0.169812
class.Verrucomicrobiae.id.4029	rs117107102	18	49473635	A	G	0.204683	0.0431573	2.92e-06	0.04473	17.8688	4975	0.002385	0.018624	0.898062	0.047831
class.Verrucomicrobiae.id.4029	rs11729256	4	95027272	T	C	0.0749798	0.0150177	6.73e-07	0.2386	24.2738	11861	-0.023921	0.008857	0.006934	0.251982
class.Verrucomicrobiae.id.4029	rs12908520	15	97570657	G	A	0.0618926	0.0130946	2.17e-06	0.4563	22.5873	11863	0.000843	0.007657	0.912278	0.429901
class.Verrucomicrobiae.id.4029	rs2602429	16	81063149	C	T	0.0746844	0.0156194	2.58e-06	0.7783	22.5414	11690	-0.005748	0.009532	0.546485	0.215834
class.Verrucomicrobiae.id.4029	rs4242783	10	5064327	G	A	0.0689292	0.0147693	2.64e-06	0.7127	22.7858	11690	0.011747	0.009265	0.204788	0.264935
class.Verrucomicrobiae.id.4029	rs4936098	11	130280667	A	G	0.0648843	0.0135928	1.12e-06	0.66	22.4435	11858	-0.006841	0.008143	0.400842	0.374763	Diastolic blood pressure
class.Verrucomicrobiae.id.4029	rs61779207	1	41074472	G	A	-0.0758309	0.0167762	6.72e-06	0.1779	19.5254	11591	0.001814	0.009726	0.852067	0.186515
class.Verrucomicrobiae.id.4029	rs74542928	4	100544188	T	C	0.112164	0.0236422	1.63e-06	0.07853	20.4552	11216	0.025873	0.013437	0.054176	0.088125
class.Verrucomicrobiae.id.4029	rs9349825	6	56341481	A	G	-0.0704036	0.0147128	2.54e-06	0.2793	23.7056	11858	-0.00454	0.008749	0.603787	0.257115
class.Verrucomicrobiae.id.4029	rs941682	20	31867840	G	A	-0.0631436	0.0143767	9.61e-06	0.3111	20.2128	11809	0.004368	0.00846	0.605643	0.279828
order.Actinomycetales.id.420	rs2889192	9	76394568	G	T	0.0884052	0.0194997	3.97e-06	0.7932	19.8167	7711	0.023607	0.009367	0.011745	0.218644
order.Actinomycetales.id.420	rs34583783	6	67207371	G	T	0.123688	0.0264254	5.54e-06	0.1024	21.7415	7711	0.000767	0.012666	0.951688	0.103918
order.Actinomycetales.id.420	rs35011108	6	133007480	A	G	0.241546	0.0503803	1.88e-06	0.06362	25.3964	3630	-0.027804	0.021139	0.188386	0.047176
order.Actinomycetales.id.420	rs4073240	6	169224781	G	A	0.074973	0.0164672	5.68e-06	0.3827	20.528	7711	-0.002996	0.008093	0.711257	0.377118
order.Actinomycetales.id.420	rs58484246	15	29850991	T	C	0.075828	0.0168997	6.67e-06	0.326	19.5283	7711	-0.004115	0.008471	0.627141	0.356167
order.Bacillales.id.1674	rs10233278	7	117496144	T	C	-0.116319	0.0248527	3.51e-06	0.4125	21.3678	3239	0.004289	0.007683	0.576645	0.437509	Smoke
order.Bacillales.id.1674	rs10410917	19	14970441	T	C	0.11471	0.0250025	5.57e-06	0.4036	20.6361	3239	0.009585	0.007742	0.215652	0.577443
order.Bacillales.id.1674	rs11034576	11	38085711	A	G	0.205765	0.0453311	8.86e-06	0.07952	19.1719	3076	-0.012067	0.014438	0.403267	0.077241
order.Bacillales.id.1674	rs11207728	1	61827534	G	A	-0.14455	0.0316912	5.73e-06	0.7972	22.0186	3239	0.005279	0.009801	0.590192	0.205322
order.Bacillales.id.1674	rs11844714	14	49001226	A	G	-0.143245	0.0320272	5.06e-06	0.163	18.2257	3239	-0.020423	0.010189	0.045046	0.173281
order.Bacillales.id.1674	rs12522021	5	78856074	T	A	0.174339	0.0400515	7.6e-06	0.09245	16.5738	3235	0.0032	0.012762	0.80203	0.097584	Palindromic SNP
order.Bacillales.id.1674	rs1287018	20	5826474	G	A	0.141125	0.0319309	9.87e-06	0.16	17.2503	3207	-0.015577	0.010126	0.123942	0.181792
order.Bacillales.id.1674	rs4617108	7	49423832	A	G	0.248861	0.0525929	1.98e-06	0.9394	21.4176	3018	-0.004588	0.016206	0.777101	0.069706
order.Bacillales.id.1674	rs62640857	12	69332975	A	G	0.148238	0.0326455	4.49e-06	0.1839	21.4661	3235	-0.004143	0.010057	0.680352	0.187983
order.Bacillales.id.1674	rs74420793	4	127766709	A	G	-0.164413	0.0353763	3.07e-06	0.162	22.7356	3077	0.004492	0.010406	0.666011	0.159169
order.Bacillales.id.1674	rs74887130	21	28684912	C	G	-0.192166	0.0358817	1.16e-07	0.1322	27.4818	3218	-0.023157	0.011453	0.043197	0.138442	Palindromic SNP
order.Bacteroidales.id.913	rs11146701	10	39062269	A	G	0.0473596	0.010541	7.08e-06	0.4254	19.998	18220	0.002267	0.00975	0.816155	0.43762
order.Bacteroidales.id.913	rs111845179	14	59317502	T	C	0.102648	0.0213843	9.24e-07	0.06163	20	16393	0.007591	0.016866	0.652659	0.054242
order.Bacteroidales.id.913	rs13291169	9	116888284	C	G	0.0689676	0.0148765	3.75e-06	0.16	22.4174	17513	0.003481	0.010705	0.745073	0.151926	Palindromic SNP
order.Bacteroidales.id.913	rs17343978	22	27433885	A	C	-0.0552057	0.0120278	8.36e-06	0.2604	21.5454	18334	-0.028619	0.008738	0.001061	0.256734
order.Bacteroidales.id.913	rs2032750	2	53831026	T	C	-0.0508393	0.0106807	1.92e-06	0.5487	22.8796	17853	0.014476	0.007815	0.063985	0.473252
order.Bacteroidales.id.913	rs2363574	1	200112563	C	T	-0.222741	0.0508055	9.93e-06	0.9682	9.37411	3061	-0.031102	0.046099	0.499897	0.01777	F-statistics<10
order.Bacteroidales.id.913	rs4146051	2	213189994	A	G	-0.107377	0.0245661	8.76e-06	0.9443	13.8072	11372	-0.001072	0.01811	0.952785	0.048496
order.Bacteroidales.id.913	rs4916508	3	195936789	G	A	-0.0466729	0.0105312	8.47e-06	0.5646	19.6439	18324	0.007994	0.007853	0.308667	0.468416
order.Bacteroidales.id.913	rs55773148	13	70523029	G	A	-0.121514	0.0236759	3.9e-07	0.05268	16.7473	11349	-0.009173	0.017305	0.596089	0.051766
order.Bacteroidales.id.913	rs62531359	8	70916181	T	G	0.0655728	0.0149891	9.09e-06	0.1451	19.5615	18320	0.007401	0.010998	0.501015	0.139204
order.Bacteroidales.id.913	rs62575403	9	136493820	C	T	0.140055	0.0311128	7.06e-06	0.04374	15.887	9668	0.006344	0.022893	0.781711	0.04096
order.Bacteroidales.id.913	rs72706335	1	157495438	T	C	-0.22241	0.0493458	7.66e-06	0.06561	23.2916	3819	-0.00178	0.019179	0.92602	0.044346
order.Bacteroidales.id.913	rs73975615	17	6461200	G	A	-0.207018	0.0442633	1.22e-06	0.01093	3.10514	3350	0.052061	0.098686	0.597837	0.010449	F-statistics<10
order.Bacteroidales.id.913	rs7546249	1	176792690	T	A	-0.0567113	0.0118386	1.55e-06	0.7545	21.8667	18333	0.004043	0.008478	0.633428	0.721199	Palindromic SNP
order.Bacteroidales.id.913	rs7631304	3	89339527	G	A	-0.0645771	0.0132957	8.37e-07	0.17	21.5991	18334	0.006679	0.00991	0.50036	0.180519
order.Bacteroidales.id.913	rs79585701	8	13110185	A	C	0.0646823	0.0149628	9.99e-06	0.1292	17.2743	18334	-0.000104	0.010313	0.991913	0.154313
order.Bacteroidales.id.913	rs929878	16	74290641	C	T	-0.0548532	0.012153	4.73e-06	0.7555	20.4005	18334	-0.014154	0.008718	0.104484	0.267148
order.Bifidobacteriales.id.432	rs10496759	2	137603404	G	C	0.0637133	0.0144305	8.8e-06	0.1849	18.2686	14914	-0.012637	0.009792	0.196859	0.178239	Palindromic SNP
order.Bifidobacteriales.id.432	rs10831953	11	13098051	G	A	0.0537537	0.0123746	9.95e-06	0.333	19.1664	14915	-0.002052	0.007991	0.797323	0.352574
order.Bifidobacteriales.id.432	rs10841473	12	20378911	G	C	-0.0613031	0.0128844	2.28e-06	0.2704	22.1446	14914	-0.001161	0.008683	0.893637	0.267785	Palindromic SNP
order.Bifidobacteriales.id.432	rs10857328	4	161211924	T	A	0.0562	0.0126395	7.24e-06	0.2972	19.7025	14915	-0.013807	0.00824	0.09381	0.305436	Palindromic SNP
order.Bifidobacteriales.id.432	rs12446429	16	898055	T	C	0.0810099	0.019073	8.53e-06	0.1362	21.6612	14008	0.006389	0.017711	0.718288	0.128329
order.Bifidobacteriales.id.432	rs13020688	2	192878532	G	A	0.0584045	0.0122081	1.57e-06	0.3529	23.0823	14795	-0.00382	0.008059	0.635522	0.38193
order.Bifidobacteriales.id.432	rs182549	2	136616754	C	T	0.11707	0.0126703	5.94e-20	0.5089	102.866	14915	-0.001348	0.009052	0.881565	0.249218
order.Bifidobacteriales.id.432	rs4567981	2	49906864	T	A	0.0577763	0.0117388	8.88e-07	0.4394	24.3677	14795	-0.001341	0.007711	0.861888	0.443962	Palindromic SNP
order.Bifidobacteriales.id.432	rs4957061	5	521096	T	C	0.0569873	0.0116907	1.15e-06	0.4652	23.9428	14795	-0.004467	0.009271	0.629936	0.470831
order.Bifidobacteriales.id.432	rs540489	17	72897722	T	G	-0.0632518	0.013817	5.37e-06	0.2336	21.0684	14688	0.002949	0.00972	0.761596	0.222013
order.Bifidobacteriales.id.432	rs55888705	4	1517826	A	G	0.053673	0.0120586	8.66e-06	0.3867	20.4041	14914	-0.013193	0.008127	0.104508	0.352804
order.Bifidobacteriales.id.432	rs677208	18	4304187	G	C	0.0728589	0.0164821	6e-06	0.83	22.3737	14915	-0.011862	0.010937	0.278102	0.857425	Palindromic SNP
order.Bifidobacteriales.id.432	rs6899771	6	97406220	A	G	-0.0914312	0.0202604	7.28e-06	0.09543	20.4488	14150	-0.021432	0.013344	0.108232	0.088472
order.Bifidobacteriales.id.432	rs7174549	15	92463303	C	T	0.0551726	0.0124655	6.87e-06	0.6441	20.8416	14915	-0.004571	0.008042	0.569826	0.333456
order.Bifidobacteriales.id.432	rs7322849	13	112859829	T	C	0.110676	0.0200996	1.74e-08	0.09642	31.8978	14915	0.024563	0.015516	0.113396	0.082418
order.Bifidobacteriales.id.432	rs73797465	5	142793467	T	G	-0.0942612	0.0208421	4.85e-06	0.08648	20.7968	14795	-0.021037	0.016036	0.189559	0.068983
order.Bifidobacteriales.id.432	rs76671854	5	169748189	C	G	-0.0892981	0.0183177	1.04e-06	0.1252	24.3589	13923	0.010389	0.012244	0.396143	0.11979	Palindromic SNP
order.Bifidobacteriales.id.432	rs857444	6	14617591	C	T	0.0553965	0.0120669	3.82e-06	0.3608	21.1373	14914	-0.008703	0.007966	0.274575	0.346745
order.Burkholderiales.id.2874	rs1511453	4	23588462	A	G	0.0910999	0.0199479	8e-06	0.06362	16.8561	17032	-0.005052	0.01592	0.750969	0.061516
order.Burkholderiales.id.2874	rs1928341	1	153240013	A	G	0.0507782	0.0110587	4.52e-06	0.5785	21.5217	17096	0.015595	0.007704	0.042956	0.417275
order.Burkholderiales.id.2874	rs2321387	13	58689340	G	A	-0.0508514	0.0109588	3.26e-06	0.5298	22.05	17095	0.016291	0.007654	0.033313	0.451121
order.Burkholderiales.id.2874	rs2367850	3	193456274	G	C	0.06333	0.0130595	1.24e-06	0.2207	23.0188	16664	0.011112	0.010547	0.29208	0.195455	Palindromic SNP
order.Burkholderiales.id.2874	rs2613606	7	111285025	C	T	-0.0499561	0.0109264	4.13e-06	0.6064	20.3836	17092	-0.011783	0.007686	0.125257	0.432101
order.Burkholderiales.id.2874	rs4033856	4	45642485	C	T	0.0833446	0.0167489	5.67e-07	0.8708	24.8831	15897	-0.006322	0.012548	0.614398	0.113554
order.Burkholderiales.id.2874	rs6087811	20	30596130	T	G	-0.101587	0.0198817	2.88e-07	0.08151	24.9676	16135	-0.019221	0.014245	0.177206	0.076416
order.Burkholderiales.id.2874	rs62191117	2	239900775	A	G	0.0679995	0.0132471	2.79e-07	0.2058	25.694	16975	0.002078	0.009543	0.827629	0.210954
order.Burkholderiales.id.2874	rs62395635	5	173497796	T	C	0.109911	0.0236375	2.9e-06	0.07058	23.9067	15062	-0.017378	0.016224	0.284099	0.066231
order.Burkholderiales.id.2874	rs72747231	9	84206018	C	G	-0.133729	0.0290738	3.76e-06	0.04175	16.2112	11315	-0.005843	0.017498	0.738447	0.055002	Palindromic SNP
order.Burkholderiales.id.2874	rs75242906	15	56786407	C	T	-0.120974	0.0281273	9.75e-06	0.05368	16.0283	10766	0.007774	0.017597	0.65869	0.060833
order.Burkholderiales.id.2874	rs7638039	3	70588939	T	C	0.0580987	0.012673	4.84e-06	0.2326	20.6018	17078	0.009862	0.009234	0.285517	0.23528
order.Burkholderiales.id.2874	rs9964679	18	26569901	A	G	0.052509	0.011504	6.06e-06	0.3101	20.1915	17097	0.007185	0.008336	0.388715	0.315068
order.Clostridiales.id.1863	rs10209007	2	231676041	G	C	0.0795424	0.0182427	9.6e-06	0.07952	16.5114	17812	-0.000333	0.013948	0.980933	0.082193	Palindromic SNP
order.Clostridiales.id.1863	rs10774377	12	5942519	A	G	0.0523003	0.0113859	3.81e-06	0.666	22.3307	18330	-0.004269	0.00903	0.636392	0.310483
order.Clostridiales.id.1863	rs112334273	21	40703251	G	A	0.0639383	0.0127404	4.07e-07	0.2455	27.6281	18217	-0.027133	0.009516	0.004368	0.217345
order.Clostridiales.id.1863	rs13105690	4	7420184	T	C	-0.0527441	0.011818	9.37e-06	0.7326	20.0093	18340	0.009236	0.008874	0.297966	0.266
order.Clostridiales.id.1863	rs13179700	5	149077788	T	C	0.0510953	0.0109569	3.52e-06	0.6451	21.9457	18338	-0.00599	0.008018	0.455091	0.342485
order.Clostridiales.id.1863	rs1842454	5	105060362	G	A	-0.0543676	0.012734	9.92e-06	0.2068	17.7999	18340	0.00174	0.009206	0.850076	0.220566
order.Clostridiales.id.1863	rs2273429	14	52494072	A	G	-0.0726191	0.0153105	4.17e-06	0.1074	18.5572	18337	-0.010531	0.011955	0.378403	0.115256
order.Clostridiales.id.1863	rs290772	2	102126220	G	A	0.084254	0.0196297	1e-05	0.06163	14.0739	17129	0.006059	0.014678	0.679795	0.074447
order.Clostridiales.id.1863	rs6442336	3	12870886	C	T	-0.0547729	0.0124169	9.63e-06	0.7565	20.2832	18333	0.005999	0.009216	0.515095	0.236894
order.Clostridiales.id.1863	rs6814436	4	161507301	T	C	0.0741858	0.0150814	9.06e-07	0.8678	23.1808	18336	0.009409	0.010851	0.385881	0.147004
order.Clostridiales.id.1863	rs6815608	4	152131744	T	C	0.104089	0.0210883	3.72e-07	0.9155	28.0901	16731	0.004435	0.016056	0.782385	0.066252
order.Clostridiales.id.1863	rs6934062	6	163743050	G	C	0.0522397	0.0116116	7.09e-06	0.2843	19.8532	17859	0.015389	0.008531	0.07126	0.289927	Palindromic SNP
order.Clostridiales.id.1863	rs7269302	20	50803760	A	T	-0.0965346	0.0212006	8.84e-06	0.07058	21.3032	17405	-0.007348	0.016496	0.656017	0.059145	Palindromic SNP
order.Clostridiales.id.1863	rs72738886	5	35770550	T	C	0.0865333	0.0190392	8.42e-06	0.07753	18.1548	16934	0.009809	0.013068	0.452886	0.103408
order.Clostridiales.id.1863	rs72915163	18	48792829	T	C	-0.0580246	0.0120558	1.39e-06	0.2654	24.076	18317	0.01216	0.00916	0.184285	0.248087	Self-reported hypertension
order.Clostridiales.id.1863	rs76767978	3	131371980	G	A	0.0699806	0.0156318	8.18e-06	0.1183	18.7424	18329	0.018577	0.013355	0.164195	0.124356
order.Clostridiales.id.1863	rs76860606	6	12397187	C	G	0.094122	0.0225117	8.58e-06	0.07157	20.7181	17579	-0.003939	0.01759	0.822791	0.053711	Palindromic SNP
order.Clostridiales.id.1863	rs992074	21	18567802	C	T	0.255441	0.0508788	8.95e-07	0.9652	15.4049	3501	-0.014017	0.019525	0.472826	0.049351
order.Coriobacteriales.id.810	rs11073596	15	86433579	T	G	0.0510212	0.0114339	8.14e-06	0.66	20.4984	17527	0.001299	0.008632	0.880321	0.326024
order.Coriobacteriales.id.810	rs11250875	10	1922731	T	C	0.06075	0.0130939	4.83e-06	0.2087	21.5871	17690	0.011411	0.009445	0.226999	0.204944
order.Coriobacteriales.id.810	rs11656361	17	8121332	A	C	0.0773006	0.017553	8.02e-06	0.1292	22.4344	16665	-0.000957	0.013651	0.944091	0.118789
order.Coriobacteriales.id.810	rs12974142	19	52895166	G	A	0.0789796	0.0177205	8.51e-06	0.1083	21.0017	17413	-0.003975	0.014169	0.779057	0.105775
order.Coriobacteriales.id.810	rs13307134	7	105084680	C	T	0.0565686	0.0126265	7.8e-06	0.7644	20.2225	17527	-0.020053	0.009403	0.032976	0.233476
order.Coriobacteriales.id.810	rs1397793	5	90471451	G	A	-0.0498855	0.0112446	9.77e-06	0.6143	20.6909	17527	-0.018033	0.008221	0.028285	0.33704
order.Coriobacteriales.id.810	rs1816223	12	11494021	A	G	-0.0586265	0.0129006	4.84e-06	0.7893	20.2419	17688	-0.011998	0.009413	0.202459	0.213408
order.Coriobacteriales.id.810	rs240104	1	176571431	T	C	-0.0603429	0.0126849	1.52e-06	0.2445	23.6742	17577	0.007693	0.009027	0.394086	0.240511
order.Coriobacteriales.id.810	rs2442778	3	11654412	G	A	-0.116408	0.0258545	9.03e-06	0.9543	15.9397	13472	0.018196	0.017287	0.292511	0.055366
order.Coriobacteriales.id.810	rs3025411	9	136512906	A	G	0.0926543	0.0209468	8.27e-06	0.1044	25.195	15671	-0.008207	0.016587	0.62079	0.083836
order.Coriobacteriales.id.810	rs34739816	17	37376685	G	T	0.0965017	0.0207666	3.88e-06	0.08151	23.1667	16593	-0.023601	0.014791	0.110558	0.083123
order.Coriobacteriales.id.810	rs62448869	7	24464799	T	A	-0.0486059	0.0108982	7.87e-06	0.4602	20.5947	17527	-0.001939	0.007851	0.804903	0.432672	Palindromic SNP
order.Coriobacteriales.id.810	rs67561917	20	62072077	A	G	-0.0714367	0.0154113	5.39e-06	0.1421	21.5908	17333	-0.007484	0.011928	0.53041	0.13929
order.Coriobacteriales.id.810	rs719099	10	65799217	A	G	0.0778402	0.0155815	5.43e-07	0.1362	25.2495	17687	0.005535	0.012046	0.645914	0.12497
order.Coriobacteriales.id.810	rs76779974	5	125460084	C	G	0.0774888	0.0171877	5.63e-06	0.1123	19.6774	16419	0.007233	0.011632	0.534087	0.123125	Palindromic SNP
order.Coriobacteriales.id.810	rs80046645	5	459415	C	G	0.25584	0.0561995	4.66e-06	0.04076	16.4732	3204	0.004901	0.020366	0.809813	0.049559	Palindromic SNP
order.Coriobacteriales.id.810	rs8010111	14	39660509	G	A	-0.103377	0.0229286	6.9e-06	0.9354	20.6835	15996	0.016093	0.015315	0.293336	0.069294
order.Desulfovibrionales.id.3156	rs112381107	9	15269705	C	T	0.21009	0.0456974	3.22e-06	0.04771	17.9316	4455	0.014071	0.017711	0.426912	0.047381
order.Desulfovibrionales.id.3156	rs11599763	10	11855599	T	C	-0.0554862	0.0117486	2.61e-06	0.6103	22.2072	15144	-0.004007	0.007994	0.61626	0.377651
order.Desulfovibrionales.id.3156	rs16851319	1	203308383	G	C	-0.0729137	0.0150954	2.7e-06	0.1869	24.4842	15130	0.019282	0.011843	0.1035	0.185427	Palindromic SNP
order.Desulfovibrionales.id.3156	rs17791387	9	81834426	A	G	-0.0727501	0.0154369	2.25e-06	0.1412	19.3363	15047	-0.013487	0.010349	0.192508	0.174559
order.Desulfovibrionales.id.3156	rs186073	3	31133401	T	C	0.0529219	0.0118542	8.74e-06	0.4274	20.3698	14841	0.000479	0.007848	0.951275	0.40075
order.Desulfovibrionales.id.3156	rs2692012	1	203991605	A	G	0.112244	0.0253553	2.27e-06	0.9364	19.6578	13082	-0.015866	0.017955	0.376876	0.073965
order.Desulfovibrionales.id.3156	rs2838334	21	45064961	G	A	0.0569024	0.0124223	4.17e-06	0.3231	21.4759	15144	0.003958	0.008379	0.636692	0.320873
order.Desulfovibrionales.id.3156	rs3935584	2	233929283	C	T	-0.0524466	0.0115749	7.2e-06	0.496	20.8497	15142	-0.006151	0.007602	0.418416	0.488259
order.Desulfovibrionales.id.3156	rs4506934	17	2856662	C	T	-0.0953383	0.0201367	2.43e-06	0.1123	27.2962	15037	0.020613	0.012888	0.109728	0.111436
order.Desulfovibrionales.id.3156	rs6058181	20	33694801	C	T	0.0836765	0.0166098	2.53e-07	0.1233	22.8527	15076	-0.028363	0.011274	0.011899	0.125181
order.Desulfovibrionales.id.3156	rs62020470	15	96161065	A	G	-0.0573633	0.0129462	7.51e-06	0.2594	19.1683	15144	0.017066	0.008609	0.047451	0.270047
order.Desulfovibrionales.id.3156	rs72647048	8	57865378	T	C	-0.0772459	0.0170876	9e-06	0.1163	18.5944	15144	0.016695	0.011746	0.155222	0.116858
order.Desulfovibrionales.id.3156	rs9928243	16	71541641	C	A	-0.0544713	0.0117811	3.97e-06	0.4254	21.9945	15143	-0.001802	0.007741	0.815954	0.396591
order.Enterobacteriales.id.3468	rs11026530	11	22379097	T	C	0.0822408	0.0186379	9.43e-06	0.1342	21.2248	13485	0.005021	0.011776	0.669851	0.120964
order.Enterobacteriales.id.3468	rs111229068	11	2563450	A	T	0.110561	0.0241719	3.65e-06	0.1054	28.53	12350	-0.012552	0.015448	0.416491	0.071076	Palindromic SNP
order.Enterobacteriales.id.3468	rs2374342	2	42133542	C	A	0.0582927	0.0126195	4.52e-06	0.3569	21.208	13577	0.00305	0.00788	0.698721	0.371824
order.Enterobacteriales.id.3468	rs35673018	16	54327745	G	A	0.0899642	0.0202934	7.63e-06	0.09443	18.4687	13326	-0.001292	0.014417	0.92856	0.109105
order.Enterobacteriales.id.3468	rs4792380	17	13521040	A	T	0.115598	0.0257683	9.49e-06	0.05169	16.7394	12763	0.009596	0.016888	0.56991	0.059487	Palindromic SNP
order.Enterobacteriales.id.3468	rs504442	18	55145547	T	G	0.084159	0.0189479	5.17e-06	0.1392	23.0825	13578	-0.003089	0.012217	0.800415	0.11468
order.Enterobacteriales.id.3468	rs61973590	14	27718039	C	G	-0.0605392	0.0133696	8.54e-06	0.2942	20.6826	13570	0.013147	0.008746	0.132776	0.298328	Palindromic SNP
order.Enterobacteriales.id.3468	rs62210023	20	55340092	A	G	0.0606754	0.0130125	3.13e-06	0.3519	22.7299	13515	-0.000684	0.008228	0.933728	0.328107
order.Enterobacteriales.id.3468	rs78143293	18	57672335	A	G	-0.0848521	0.0170415	1.2e-06	0.1441	24.1432	13572	0.009701	0.010587	0.359482	0.155259
order.Enterobacteriales.id.3468	rs79757635	13	110840418	C	A	0.0758597	0.0171286	9.32e-06	0.161	20.8916	13419	0.025743	0.011543	0.025765	0.152116
order.Enterobacteriales.id.3468	rs80319214	2	4015933	C	G	0.0990404	0.0215877	6.95e-06	0.1153	25.3433	12641	0.021809	0.019285	0.258084	0.106764	Palindromic SNP
order.Erysipelotrichales.id.2148	rs1074800	5	3002546	A	G	0.0492438	0.010887	6.15e-06	0.6014	20.7034	17789	0.01767	0.008044	0.02806	0.407348
order.Erysipelotrichales.id.2148	rs10781552	10	133897233	C	T	-0.0552212	0.0116074	2.33e-06	0.3121	23.3202	17789	0.009397	0.008508	0.269339	0.29902
order.Erysipelotrichales.id.2148	rs17530232	13	40385457	A	G	0.10305	0.0224648	2.79e-06	0.07654	24.9871	16622	0.025535	0.018803	0.174428	0.063141
order.Erysipelotrichales.id.2148	rs1884466	1	64139196	C	T	-0.0475363	0.0106939	9.53e-06	0.4513	20.3944	18205	-0.001265	0.007837	0.871734	0.38351
order.Erysipelotrichales.id.2148	rs2300774	3	195793712	G	A	0.0524152	0.0106784	8.95e-07	0.5924	24.1978	18216	-0.003708	0.007902	0.63888	0.390186
order.Erysipelotrichales.id.2148	rs290833	1	97457427	T	G	-0.0497374	0.0111376	8.03e-06	0.3688	20.5096	17789	0.000949	0.008008	0.905668	0.36753
order.Erysipelotrichales.id.2148	rs35161940	17	70327224	T	C	-0.0806041	0.0167641	1.85e-06	0.1272	26.3091	18213	0.029537	0.011872	0.012864	0.118005
order.Erysipelotrichales.id.2148	rs4078432	14	48997206	C	T	-0.0608929	0.0133764	4.23e-06	0.8191	19.5668	17789	-0.005273	0.010059	0.600179	0.182878
order.Erysipelotrichales.id.2148	rs56970041	14	80357610	T	G	0.0724144	0.0164471	5.4e-06	0.1113	18.9152	18217	-0.00608	0.012463	0.625685	0.108482
order.Erysipelotrichales.id.2148	rs62504403	8	38803551	C	T	0.0681159	0.0127883	1.12e-07	0.2356	28.4224	16981	-0.012842	0.009443	0.173793	0.236381
order.Erysipelotrichales.id.2148	rs7234058	18	5830507	T	C	-0.0945759	0.0194091	9.12e-07	0.09742	26.5812	16874	0.027793	0.013432	0.038544	0.094727
order.Erysipelotrichales.id.2148	rs7826267	8	2954952	T	G	-0.0839071	0.0199131	9.28e-06	0.9254	17.1095	17586	-0.019827	0.017622	0.26051	0.078
order.Erysipelotrichales.id.2148	rs8003149	14	56156504	C	T	0.0538798	0.0116888	4.08e-06	0.2823	21.4477	18213	0.028905	0.008377	0.000563	0.276897	Diastolic blood pressure
order.Gastranaerophilales.id.1591	rs11150282	16	80493705	T	C	0.098235	0.0197127	7.36e-07	0.3211	24.7677	5864	0.003003	0.00816	0.71286	0.328165
order.Gastranaerophilales.id.1591	rs113884518	9	24648997	T	C	-0.20591	0.0455376	7.74e-06	0.04871	17.4833	4434	-0.006398	0.01745	0.713902	0.052179
order.Gastranaerophilales.id.1591	rs1221147	9	122046549	T	A	0.126305	0.0279161	4.86e-06	0.8439	24.2991	5759	0.021228	0.011532	0.06567	0.870656	Palindromic SNP
order.Gastranaerophilales.id.1591	rs16851659	1	230523039	G	C	-0.0895168	0.0186555	1.27e-06	0.3887	22.4505	5875	0.007195	0.007661	0.34763	0.430799	Palindromic SNP
order.Gastranaerophilales.id.1591	rs28678345	17	53906328	T	C	0.213083	0.0471377	8.06e-06	0.04672	17.5142	4315	-0.036704	0.017748	0.038649	0.047793
order.Gastranaerophilales.id.1591	rs367480	11	2937631	G	A	-0.0841649	0.0185948	7.52e-06	0.5726	20.4441	5878	-0.008079	0.007726	0.295651	0.412655
order.Gastranaerophilales.id.1591	rs4129395	9	115975389	G	A	0.0904264	0.0185253	1.22e-06	0.4264	23.5977	5878	-0.023713	0.007716	0.002127	0.439308
order.Gastranaerophilales.id.1591	rs73074665	7	20010624	A	T	0.164631	0.0356037	3.62e-06	0.08549	24.4593	5749	0.007273	0.015123	0.630588	0.070713	Palindromic SNP
order.Gastranaerophilales.id.1591	rs789069	18	1008278	A	C	-0.10413	0.0234459	6.5e-06	0.172	18.1791	5870	0.012707	0.010175	0.211703	0.163824
order.Gastranaerophilales.id.1591	rs79790072	15	100747683	T	C	0.226103	0.0488017	3.54e-06	0.05666	22.5404	4104	0.021931	0.018188	0.227874	0.05375
order.Gastranaerophilales.id.1591	rs8028558	15	62055753	A	G	0.08346	0.0188504	9.78e-06	0.4046	19.7761	5875	0.000494	0.007814	0.949603	0.402546
order.Gastranaerophilales.id.1591	rs9864379	3	14306949	T	C	-0.160521	0.0292752	4.66e-08	0.1133	30.0076	5768	-0.023707	0.012057	0.049294	0.112815
order.Lactobacillales.id.1800	rs11110282	12	100585559	A	G	-0.10239	0.0217849	3.96e-06	0.06759	21.1095	15956	0.002193	0.01548	0.887343	0.06373
order.Lactobacillales.id.1800	rs111552159	4	184681021	C	G	0.128854	0.0287397	8.31e-06	0.06362	22.418	11312	0.004053	0.018223	0.823983	0.055676	Palindromic SNP
order.Lactobacillales.id.1800	rs11627423	14	33200623	C	A	0.0499263	0.0109744	5.09e-06	0.3897	20.5043	17275	0.00569	0.007799	0.465637	0.403548
order.Lactobacillales.id.1800	rs11730038	4	98049499	G	A	-0.0605384	0.0129052	5.1e-06	0.2406	23.1905	17295	0.002717	0.008929	0.760875	0.246232
order.Lactobacillales.id.1800	rs12797734	11	8332350	T	C	0.0571279	0.0127113	7.77e-06	0.2525	20.7448	16820	-0.033622	0.013338	0.01173	0.243575
order.Lactobacillales.id.1800	rs1595463	2	231723657	C	A	0.0479749	0.0108801	7.44e-06	0.4871	19.8885	17276	-0.00406	0.007794	0.60249	0.459361
order.Lactobacillales.id.1800	rs1962325	3	4800550	C	G	0.0546878	0.0115069	1.96e-06	0.6809	22.4765	17274	-0.002392	0.00826	0.772148	0.690673	Palindromic SNP
order.Lactobacillales.id.1800	rs2370083	14	97526750	G	T	-0.08054	0.0180992	8.33e-06	0.08847	17.9938	17183	0.017053	0.013402	0.203222	0.09744
order.Lactobacillales.id.1800	rs2952251	8	10143164	A	G	-0.0629317	0.0124177	3.36e-07	0.7475	25.8663	17278	0.022315	0.008717	0.010486	0.266735	Smoke
order.Lactobacillales.id.1800	rs34989881	19	51959855	A	G	0.113479	0.0246452	4.09e-06	0.06561	20.4302	12921	-0.025298	0.017787	0.15493	0.085403
order.Lactobacillales.id.1800	rs35344081	16	991253	G	A	0.0642442	0.0127358	4.16e-07	0.2406	26.1165	17292	-0.011189	0.008918	0.209568	0.23837
order.Lactobacillales.id.1800	rs4028634	17	40835649	T	C	0.0532915	0.01101	1.35e-06	0.5746	24.0426	17295	0.022446	0.007925	0.004633	0.363196
order.Lactobacillales.id.1800	rs57872228	1	200418805	C	T	-0.0688415	0.0146994	2.58e-06	0.171	23.264	17293	-0.015807	0.010412	0.128969	0.162271
order.Lactobacillales.id.1800	rs74352383	6	67570929	T	A	-0.103396	0.021758	1.88e-06	0.09443	30.1141	16442	0.003241	0.014531	0.823498	0.076856	Palindromic SNP
order.Lactobacillales.id.1800	rs74663707	3	184371224	C	T	0.0982594	0.0224613	8.4e-06	0.07256	20.4189	15695	-0.00583	0.018046	0.746658	0.070745
order.Lactobacillales.id.1800	rs76717940	3	94153993	T	A	0.160943	0.0327	6.55e-07	0.06064	23.6006	7976	-0.060682	0.017357	0.000475	0.058731	Palindromic SNP
order.Lactobacillales.id.1800	rs77558518	5	174173171	A	G	-0.106466	0.0223484	1.67e-06	0.06461	21.6165	15758	-0.004238	0.016749	0.800261	0.069284
order.Lactobacillales.id.1800	rs78938557	7	36349586	T	C	0.10553	0.0233581	2.31e-06	0.06759	21.2959	15152	0.019727	0.017021	0.246451	0.059667
order.Lactobacillales.id.1800	rs9581006	13	24973509	C	T	0.22583	0.0469228	1.77e-06	0.9543	18.8646	4224	-0.014364	0.022286	0.519259	0.045541
order.Methanobacteriales.id.120	rs10202904	2	125440268	T	G	-0.121754	0.0235357	3.01e-07	0.5328	27.4572	3695	-0.01457	0.007745	0.059945	0.410981
order.Methanobacteriales.id.120	rs10424197	19	46439321	G	A	-0.111274	0.0247517	9.28e-06	0.675	20.1885	3698	-0.004616	0.008176	0.572376	0.330797
order.Methanobacteriales.id.120	rs11018665	11	89349287	A	T	0.111465	0.0250516	6.52e-06	0.341	20.7545	3698	-0.007588	0.00816	0.352426	0.340385	Palindromic SNP
order.Methanobacteriales.id.120	rs12825290	12	43701132	C	G	-0.216781	0.0493496	6.08e-06	0.06064	16.9123	3144	0.035255	0.015862	0.026265	0.061797	Palindromic SNP
order.Methanobacteriales.id.120	rs4257531	3	2086167	G	A	0.164498	0.0364959	7.44e-06	0.1143	17.4084	3162	-0.001391	0.011942	0.907254	0.13419
order.Methanobacteriales.id.120	rs56131665	5	178160975	G	A	0.178661	0.039298	6.18e-06	0.09344	19.4108	3572	0.009528	0.013492	0.48005	0.09892
order.Methanobacteriales.id.120	rs62241835	3	15013348	G	T	-0.203385	0.0417931	1.63e-06	0.09145	23.4015	3383	-0.00212	0.014055	0.880112	0.085185
order.Methanobacteriales.id.120	rs6508769	19	28827760	T	C	0.153519	0.0344519	8.23e-06	0.835	21.6821	3319	-0.022271	0.011167	0.046126	0.154449
order.Methanobacteriales.id.120	rs73068003	7	10773932	G	T	-0.15814	0.0351803	8.45e-06	0.1223	19.9183	3692	0.0091	0.011561	0.43119	0.129175
order.Methanobacteriales.id.120	rs73457410	13	41956181	A	G	0.21534	0.0436695	1.41e-06	0.0666	20.2723	3498	0.024043	0.014474	0.096685	0.078609
order.Methanobacteriales.id.120	rs75208022	12	21338861	C	T	-0.227245	0.048763	5.92e-06	0.07654	23.5392	3203	0.005265	0.014488	0.716313	0.076079
order.Methanobacteriales.id.120	rs894996	4	104418307	C	A	0.216999	0.0449076	1.88e-06	0.07157	22.5442	3582	-0.015312	0.014592	0.294012	0.076492
order.MollicutesRF9.id.11579	rs10071529	5	176287195	G	C	0.125105	0.0278674	8.64e-06	0.9125	25.4188	10147	-0.012471	0.015498	0.42102	0.925686	Palindromic SNP
order.MollicutesRF9.id.11579	rs11779863	8	15406830	G	A	-0.0772768	0.0172171	6.69e-06	0.2068	20.3187	10353	-0.006184	0.009631	0.520824	0.203566
order.MollicutesRF9.id.11579	rs12566890	1	61850864	T	G	-0.103134	0.0241775	8.11e-06	0.09543	19.0174	10339	0.012971	0.014224	0.361785	0.080474
order.MollicutesRF9.id.11579	rs13100746	3	165846506	C	T	0.0638979	0.0142685	7.29e-06	0.4095	20.4913	10359	0.025772	0.007795	0.000951	0.37274
order.MollicutesRF9.id.11579	rs17235252	7	82536037	T	C	-0.122002	0.0255463	2.16e-06	0.09443	24.3193	9531	-0.002978	0.013771	0.82879	0.091403
order.MollicutesRF9.id.11579	rs3932485	3	184193482	C	T	0.0626209	0.0141623	9.93e-06	0.4284	19.9287	10359	0.005136	0.007752	0.50767	0.39254
order.MollicutesRF9.id.11579	rs515984	10	3521459	T	C	-0.0875451	0.0190685	6.61e-06	0.826	22.8673	10359	-0.016675	0.010297	0.105347	0.166476
order.MollicutesRF9.id.11579	rs62188991	2	177374176	G	C	-0.110864	0.0241355	5.27e-06	0.1113	23.2256	9531	0.00411	0.016436	0.802514	0.097107	Palindromic SNP
order.MollicutesRF9.id.11579	rs638542	1	109845252	G	A	-0.070592	0.0157049	5.17e-06	0.7137	20.3409	9970	-0.006238	0.008579	0.467145	0.287832
order.MollicutesRF9.id.11579	rs739151	22	42741466	C	G	0.0652659	0.0139773	3.09e-06	0.494	22.0554	10337	0.021121	0.007721	0.006246	0.455349	Palindromic SNP
order.MollicutesRF9.id.11579	rs74603314	14	46519718	T	C	0.230767	0.0489701	2.28e-06	0.04573	18.8229	4033	0.013056	0.018045	0.469364	0.052296
order.MollicutesRF9.id.11579	rs76373661	3	3771148	G	A	0.0908218	0.0202986	5.16e-06	0.1133	17.1938	10359	0.000911	0.0111	0.934544	0.135977
order.MollicutesRF9.id.11579	rs7706512	5	17443654	G	A	0.0657351	0.0138979	2.27e-06	0.496	22.4239	10359	-0.006853	0.007623	0.368673	0.5166
order.MollicutesRF9.id.11579	rs7801843	7	4105705	A	G	-0.0869495	0.0194509	9.47e-06	0.1292	17.6489	10359	-0.008197	0.010792	0.447499	0.144976
order.MollicutesRF9.id.11579	rs7853673	9	116711241	G	A	-0.0624389	0.0139833	6.73e-06	0.4861	20.2128	10359	0.001808	0.007704	0.814446	0.485454
order.MollicutesRF9.id.11579	rs949341	11	112386785	G	A	0.0656602	0.0147216	7.73e-06	0.6799	19.4647	10355	0.001014	0.00812	0.900565	0.335846
order.NB1n.id.3953	rs11251024	10	2095726	G	A	0.104201	0.0206737	6.63e-07	0.33	24.6291	5107	0.002602	0.008158	0.749737	0.347863
order.NB1n.id.3953	rs11606187	11	91589600	A	G	-0.154539	0.0326288	3.31e-06	0.1074	23.4602	5102	-0.022638	0.012483	0.069769	0.104982
order.NB1n.id.3953	rs13219468	6	68934648	G	C	0.115344	0.0236958	1.41e-06	0.2256	23.8279	5104	0.002907	0.009176	0.751354	0.234855	Palindromic SNP
order.NB1n.id.3953	rs13385922	2	234081324	T	C	0.0929494	0.0201348	3.97e-06	0.4056	21.3513	5106	-0.00344	0.007965	0.665858	0.38777
order.NB1n.id.3953	rs166849	2	200778866	G	A	0.0911053	0.0202239	7.74e-06	0.6103	20.2351	5107	-0.010049	0.007707	0.19224	0.40124	Smoke
order.NB1n.id.3953	rs2172426	8	18229020	C	T	-0.10212	0.0198947	3.17e-07	0.5527	26.4179	5099	-0.004757	0.007735	0.538579	0.432567
order.NB1n.id.3953	rs267959	5	10737802	A	G	0.0988612	0.0209676	2.62e-06	0.6571	22.5836	5107	-0.01111	0.008215	0.17624	0.309582
order.NB1n.id.3953	rs2930903	19	887824	C	G	0.0908335	0.0209434	6.84e-06	0.3887	18.8435	4789	-0.004652	0.008373	0.578488	0.403596	Palindromic SNP
order.NB1n.id.3953	rs4383094	15	81694972	T	C	0.149188	0.0320662	4.28e-06	0.9036	19.8094	5091	0.011295	0.012177	0.353646	0.121523
order.NB1n.id.3953	rs55921101	10	127094261	A	T	-0.109245	0.0236201	4.32e-06	0.2266	21.4362	5105	0.02952	0.009151	0.001262	0.215275	Palindromic SNP
order.NB1n.id.3953	rs60583455	7	1321675	T	C	0.108934	0.021177	2.6e-07	0.3757	26.7068	4773	-0.013345	0.00905	0.140288	0.366233
order.NB1n.id.3953	rs60775321	15	97318671	T	C	-0.0962425	0.0213842	7.1e-06	0.3012	19.9597	5101	-0.003355	0.008417	0.690192	0.311214
order.NB1n.id.3953	rs72671304	14	39425971	T	C	0.172322	0.0370028	3.8e-06	0.06958	18.8543	4887	0.02661	0.014208	0.061102	0.076954
order.NB1n.id.3953	rs7911787	10	98619568	G	T	-0.223071	0.0470232	3.39e-06	0.06561	23.7994	3879	0.018504	0.017169	0.281113	0.05192
order.NB1n.id.3953	rs80270230	2	89331940	G	C	0.176113	0.0393214	8.41e-06	0.1322	30.5263	4261	0.004409	0.021994	0.841124	0.16972	Palindromic SNP
order.NB1n.id.3953	rs8126061	20	3405239	T	C	-0.159135	0.0351904	7.36e-06	0.09543	22.3385	5089	-0.006516	0.014044	0.642687	0.078712
order.NB1n.id.3953	rs9542068	13	70306831	T	C	0.0990709	0.0218149	6.52e-06	0.3211	21.9395	5107	-0.005146	0.008398	0.54005	0.284004
order.Pasteurellales.id.3688	rs10840326	11	9951672	C	G	-0.0717634	0.0149229	1.44e-06	0.4433	23.3226	9154	0.024494	0.007635	0.001342	0.451152	Palindromic SNP
order.Pasteurellales.id.3688	rs10965428	9	22718481	C	A	-0.119902	0.0258219	4.29e-06	0.07952	18.7095	8873	-0.010107	0.014301	0.479764	0.078409
order.Pasteurellales.id.3688	rs111582866	16	48742489	G	A	-0.113957	0.0256403	7.07e-06	0.1014	20.434	8616	0.005745	0.015	0.701713	0.093078
order.Pasteurellales.id.3688	rs12050685	15	73477482	A	G	-0.0670948	0.015239	9.19e-06	0.3598	19.5537	9411	0.015609	0.007799	0.045384	0.403942
order.Pasteurellales.id.3688	rs12191680	6	129224488	C	G	0.102214	0.0197189	3.05e-07	0.165	27.1566	9408	0.008931	0.010798	0.408207	0.145113	Palindromic SNP
order.Pasteurellales.id.3688	rs16970009	17	32862601	A	G	0.187381	0.0429572	7.32e-06	0.04374	13.8486	4703	-0.026274	0.018974	0.166108	0.042111
order.Pasteurellales.id.3688	rs35510	12	115491973	A	G	0.122729	0.0264958	4.02e-06	0.07853	18.939	8671	0.010334	0.014061	0.462394	0.088198
order.Pasteurellales.id.3688	rs4822728	22	26891808	T	C	0.0685479	0.0149032	4.72e-06	0.4374	21.8118	9412	0.00203	0.00793	0.797925	0.386721
order.Pasteurellales.id.3688	rs6092684	20	57274077	A	T	0.0684647	0.014674	3.44e-06	0.4235	21.4819	9366	-0.003155	0.007826	0.686838	0.459334	Palindromic SNP
order.Pasteurellales.id.3688	rs62568866	9	6818307	T	A	-0.118018	0.0259206	7.23e-06	0.0994	20.0446	8020	0.00715	0.012277	0.560321	0.112033	Palindromic SNP
order.Pasteurellales.id.3688	rs6972479	7	116918060	A	G	-0.0781862	0.0175366	7.75e-06	0.2425	19.3895	8616	-0.009105	0.009189	0.321742	0.250449
order.Pasteurellales.id.3688	rs72756943	5	26531908	G	A	0.13988	0.0303029	3.35e-06	0.08549	24.606	8020	0.015611	0.015682	0.319477	0.080287
order.Pasteurellales.id.3688	rs73139353	3	97972214	A	C	-0.222573	0.0484634	8.71e-06	0.06461	24.3665	4047	-0.020328	0.018717	0.277429	0.049773
order.Pasteurellales.id.3688	rs731534	20	5412480	C	G	-0.0986502	0.0216316	9.46e-06	0.1362	20.9158	9115	-0.013796	0.011823	0.243247	0.12267	Palindromic SNP
order.Pasteurellales.id.3688	rs76022354	10	94306385	C	T	0.24289	0.0500406	1.83e-06	0.0328	13.8642	3692	-0.003274	0.018392	0.858717	0.047187
order.Pasteurellales.id.3688	rs78909003	9	105650242	T	C	-0.241159	0.0498372	2.05e-06	0.0497	20.085	3638	-0.030338	0.017939	0.090808	0.054615
order.Pasteurellales.id.3688	rs9382510	6	55448491	C	T	-0.0881865	0.0169965	2.48e-07	0.2455	27.1829	9410	0.005748	0.009107	0.527951	0.230887
order.Pasteurellales.id.3688	rs9895850	17	64535013	T	C	-0.176406	0.041017	9.08e-06	0.0497	13.9597	4737	0.034845	0.017653	0.048409	0.049074
order.Pasteurellales.id.3688	rs9938097	16	84977389	T	C	-0.0710386	0.0158024	8.23e-06	0.6332	22.087	9402	0.003528	0.008401	0.674559	0.330119
order.Rhodospirillales.id.2667	rs1035406	5	119372737	G	A	-0.114725	0.0247994	4.07e-06	0.0994	20.2734	8585	0.012113	0.012274	0.323673	0.112747
order.Rhodospirillales.id.2667	rs11591293	10	113419797	G	T	0.0722755	0.0158186	4.69e-06	0.4195	21.9357	8602	0.004724	0.007778	0.543638	0.385994
order.Rhodospirillales.id.2667	rs11630875	15	61775734	T	C	0.0945198	0.0202139	3.7e-06	0.1819	22.9095	8595	0.006527	0.010206	0.522528	0.173357
order.Rhodospirillales.id.2667	rs13336560	16	88554243	C	T	-0.0695313	0.0157065	9.75e-06	0.4563	19.5014	8112	0.031189	0.019533	0.110308	0.51328
order.Rhodospirillales.id.2667	rs1549633	5	27945645	A	C	0.0996735	0.0216667	3.88e-06	0.1561	21.2835	8112	0.004475	0.010906	0.681554	0.14765
order.Rhodospirillales.id.2667	rs3730086	5	67577051	A	G	0.0800354	0.0178737	7.98e-06	0.2386	20.0626	8602	0.004696	0.008883	0.597074	0.240679
order.Rhodospirillales.id.2667	rs3754624	2	225633812	C	T	0.094128	0.0198389	2.68e-06	0.162	20.7286	8598	0.003163	0.00971	0.744618	0.184558
order.Rhodospirillales.id.2667	rs4278423	10	2670553	T	C	0.105215	0.0233778	3.98e-06	0.1064	18.1441	8603	-0.007581	0.0121	0.530969	0.118237
order.Rhodospirillales.id.2667	rs4822789	22	27173098	G	C	0.0727755	0.0159522	7.33e-06	0.3926	21.758	8594	0.002234	0.008109	0.782945	0.349646	Palindromic SNP
order.Rhodospirillales.id.2667	rs55876211	3	84471266	C	T	-0.0865002	0.0195197	7.87e-06	0.172	18.3546	8596	0.003224	0.009608	0.737203	0.19066
order.Rhodospirillales.id.2667	rs7001029	8	131958403	C	T	0.120726	0.0260989	2.83e-06	0.09344	19.9536	8063	0.016445	0.012869	0.20128	0.09827
order.Rhodospirillales.id.2667	rs76784716	2	169033340	A	G	0.136039	0.0284399	1.31e-06	0.07157	21.1985	8600	0.003476	0.014655	0.812502	0.068585
order.Rhodospirillales.id.2667	rs77304857	4	134248015	C	A	-0.0997433	0.0222166	6.02e-06	0.1123	17.0924	8602	0.013095	0.010855	0.227658	0.140801
order.Rhodospirillales.id.2667	rs9813022	3	13726736	A	G	-0.0830795	0.0162642	3.07e-07	0.3022	25.1019	8600	-0.003706	0.008275	0.65429	0.296048
order.Selenomonadales.id.2165	rs1135612	7	75609677	G	A	0.0529785	0.0119177	9.26e-06	0.2445	18.852	18164	0.015495	0.008928	0.082654	0.249963
order.Selenomonadales.id.2165	rs13086907	3	142135117	G	A	0.0625312	0.0131735	1.95e-06	0.1998	22.7353	18163	0.011617	0.009484	0.220582	0.220968
order.Selenomonadales.id.2165	rs1447205	8	41231597	G	C	-0.0502053	0.0108382	2.93e-06	0.6382	21.1665	18165	0.015682	0.007856	0.045939	0.607169	Palindromic SNP
order.Selenomonadales.id.2165	rs1643968	5	165266628	T	C	-0.0565284	0.0112298	4.15e-07	0.2803	23.4534	18170	-0.011645	0.008249	0.158034	0.307282
order.Selenomonadales.id.2165	rs1649999	10	80086072	A	G	0.0748989	0.0166458	7.58e-06	0.09742	17.8088	18036	0.014642	0.012443	0.239308	0.114923
order.Selenomonadales.id.2165	rs2834062	21	34377485	A	G	0.0489057	0.0108842	8.44e-06	0.3648	20.1617	18171	-0.0014	0.008395	0.867541	0.376896
order.Selenomonadales.id.2165	rs4463806	10	115597993	T	C	-0.0543966	0.0129365	7.81e-06	0.7962	17.4536	18160	-0.003234	0.00942	0.731402	0.219534
order.Selenomonadales.id.2165	rs4722181	7	22817571	T	G	0.0501306	0.0105798	2e-06	0.4761	22.7964	18163	-0.011068	0.007574	0.143947	0.493571
order.Selenomonadales.id.2165	rs60274479	16	21249925	T	C	-0.0659623	0.0134137	1.16e-06	0.2227	26.5641	17610	-0.004388	0.010798	0.68447	0.200572
order.Selenomonadales.id.2165	rs61249479	9	124912908	A	C	0.0777075	0.0168628	2.95e-06	0.08748	17.5273	18165	-0.006977	0.012976	0.590783	0.089297
order.Selenomonadales.id.2165	rs71405394	15	101245088	G	A	-0.114178	0.02405	2.17e-06	0.05169	17.7353	13861	-0.005661	0.015862	0.721211	0.068396
order.Selenomonadales.id.2165	rs73232831	4	17413426	G	A	-0.151829	0.0314932	1.87e-06	0.06362	25.8334	9382	-0.019041	0.018048	0.291407	0.059682
order.Selenomonadales.id.2165	rs9423647	10	5579818	G	A	0.047817	0.0105282	6.06e-06	0.5149	20.7687	18164	-0.008804	0.00761	0.2473	0.501475
order.Verrucomicrobiales.id.4030	rs11184341	1	105422565	G	C	0.0655342	0.0142231	4.13e-06	0.7217	20.4995	11864	0.00154	0.008437	0.855125	0.711153	Palindromic SNP
order.Verrucomicrobiales.id.4030	rs111862613	12	130309670	T	C	0.090699	0.0196746	3.74e-06	0.166	26.5258	11621	-0.004791	0.015743	0.76087	0.169812
order.Verrucomicrobiales.id.4030	rs117107102	18	49473635	A	G	0.204683	0.0431573	2.92e-06	0.04473	17.8688	4975	0.002385	0.018624	0.898062	0.047831
order.Verrucomicrobiales.id.4030	rs11729256	4	95027272	T	C	0.0749798	0.0150177	6.73e-07	0.2386	24.2738	11861	-0.023921	0.008857	0.006934	0.251982
order.Verrucomicrobiales.id.4030	rs12908520	15	97570657	G	A	0.0618926	0.0130946	2.17e-06	0.4563	22.5873	11863	0.000843	0.007657	0.912278	0.429901
order.Verrucomicrobiales.id.4030	rs2602429	16	81063149	C	T	0.0746844	0.0156194	2.58e-06	0.7783	22.5414	11690	-0.005748	0.009532	0.546485	0.215834
order.Verrucomicrobiales.id.4030	rs4242783	10	5064327	G	A	0.0689292	0.0147693	2.64e-06	0.7127	22.7858	11690	0.011747	0.009265	0.204788	0.264935
order.Verrucomicrobiales.id.4030	rs4936098	11	130280667	A	G	0.0648843	0.0135928	1.12e-06	0.66	22.4435	11858	-0.006841	0.008143	0.400842	0.374763	Diastolic blood pressure
order.Verrucomicrobiales.id.4030	rs61779207	1	41074472	G	A	-0.0758309	0.0167762	6.72e-06	0.1779	19.5254	11591	0.001814	0.009726	0.852067	0.186515
order.Verrucomicrobiales.id.4030	rs74542928	4	100544188	T	C	0.112164	0.0236422	1.63e-06	0.07853	20.4552	11216	0.025873	0.013437	0.054176	0.088125
order.Verrucomicrobiales.id.4030	rs9349825	6	56341481	A	G	-0.0704036	0.0147128	2.54e-06	0.2793	23.7056	11858	-0.00454	0.008749	0.603787	0.257115
order.Verrucomicrobiales.id.4030	rs941682	20	31867840	G	A	-0.0631436	0.0143767	9.61e-06	0.3111	20.2128	11809	0.004368	0.00846	0.605643	0.279828
order.Victivallales.id.2254	rs1002941	15	101242690	G	A	0.105025	0.0233484	8.15e-06	0.7207	21.1066	4734	-0.001383	0.008824	0.875392	0.263938
order.Victivallales.id.2254	rs11770843	7	146795379	C	T	0.109431	0.0234879	1.91e-06	0.2594	21.7391	4705	-0.000523	0.008404	0.950319	0.293589
order.Victivallales.id.2254	rs17114848	15	25162535	G	A	0.152377	0.0324332	4.06e-06	0.1093	21.4898	4734	0.009671	0.012861	0.452064	0.131183
order.Victivallales.id.2254	rs2031282	13	20687179	A	G	0.122369	0.0270329	4.38e-06	0.17	20.0808	4734	-0.006392	0.010584	0.545915	0.170975
order.Victivallales.id.2254	rs2731834	5	94720245	C	G	0.109438	0.023693	4.24e-06	0.7763	19.7617	4733	0.002024	0.008631	0.814595	0.727497	Palindromic SNP
order.Victivallales.id.2254	rs2825714	21	21023966	A	G	-0.13741	0.0289246	1.72e-06	0.1571	23.7816	4734	0.000572	0.011161	0.959086	0.139926
order.Victivallales.id.2254	rs62570196	9	111086170	C	T	-0.21635	0.0439866	1.08e-06	0.06859	22.3217	3712	-0.00687	0.014855	0.643743	0.07675
order.Victivallales.id.2254	rs72640280	1	11943792	A	G	0.220207	0.0486196	5.18e-06	0.05368	18.8829	3816	-0.012726	0.015929	0.424353	0.065496
order.Victivallales.id.2254	rs73113483	3	6223568	T	A	-0.131217	0.0288713	8.66e-06	0.1233	17.6205	4718	0.012042	0.011915	0.312188	0.126828	Palindromic SNP
order.Victivallales.id.2254	rs77599476	20	61394262	A	G	0.230292	0.0480168	1.86e-06	0.06561	24.3479	3722	0.018142	0.018482	0.326282	0.05662
family.Acidaminococcaceae.id.2166	rs262812	6	158647999	T	C	-0.065675	0.0142257	3.25e-06	0.2664	20.4284	12099	0.014633	0.008923	0.101008	0.268211
family.Acidaminococcaceae.id.2166	rs2933324	9	107117653	A	G	-0.0662557	0.0140257	2.24e-06	0.7465	20.8408	12525	-0.004841	0.008582	0.57276	0.27498
family.Acidaminococcaceae.id.2166	rs45497800	20	61991833	T	C	-0.117863	0.0257351	5.86e-06	0.0825	23.8438	11316	0.031808	0.016511	0.054066	0.087154
family.Acidaminococcaceae.id.2166	rs6427992	1	203102563	G	C	-0.0595857	0.01296	4.24e-06	0.6074	21.2448	12527	-0.000153	0.007763	0.984219	0.592141	Palindromic SNP
family.Acidaminococcaceae.id.2166	rs6589457	11	114701288	A	G	0.165911	0.0349516	2.32e-06	0.9453	21.0798	7386	0.0024	0.017864	0.893116	0.055271
family.Acidaminococcaceae.id.2166	rs6923842	6	5723181	T	C	-0.0796106	0.0169192	2.21e-06	0.169	21.2253	11904	-0.008967	0.00999	0.369391	0.176823
family.Acidaminococcaceae.id.2166	rs74540770	3	186553389	G	A	-0.108969	0.0243533	7.09e-06	0.06461	15.2413	10606	-0.009412	0.014395	0.513259	0.085948
family.Acidaminococcaceae.id.2166	rs78702810	3	18462531	T	C	-0.143755	0.0323244	9.16e-06	0.04672	14.7349	7992	0.008844	0.01724	0.607997	0.056074
family.Actinomycetaceae.id.421	rs2889192	9	76394568	G	T	0.0887537	0.0195009	3.64e-06	0.7932	19.9711	7710	0.023607	0.009367	0.011745	0.218644
family.Actinomycetaceae.id.421	rs34583783	6	67207371	G	T	0.123756	0.026427	5.48e-06	0.1024	21.7626	7710	0.000767	0.012666	0.951688	0.103918
family.Actinomycetaceae.id.421	rs35011108	6	133007480	A	G	0.241826	0.0503796	1.83e-06	0.06362	25.4558	3630	-0.027804	0.021139	0.188386	0.047176
family.Actinomycetaceae.id.421	rs4073240	6	169224781	G	A	0.0747546	0.0164684	6.05e-06	0.3827	20.4057	7710	-0.002996	0.008093	0.711257	0.377118
family.Actinomycetaceae.id.421	rs58484246	15	29850991	T	C	0.0761407	0.0169007	6.12e-06	0.326	19.6875	7710	-0.004115	0.008471	0.627141	0.356167
family.Alcaligenaceae.id.2875	rs112135816	9	82485327	T	G	-0.0775052	0.0171554	5.28e-06	0.1471	23.4635	15545	0.004649	0.012181	0.702763	0.117198
family.Alcaligenaceae.id.2875	rs112159068	6	138305038	A	T	0.131484	0.0281089	3.56e-06	0.07256	27.1798	11656	0.010133	0.017969	0.572809	0.052245	Palindromic SNP
family.Alcaligenaceae.id.2875	rs1153990	5	104233461	A	G	-0.058727	0.0128306	5.97e-06	0.2207	19.9615	16808	0.007424	0.008743	0.395835	0.241353
family.Alcaligenaceae.id.2875	rs147968	16	85945839	C	T	0.0489475	0.0110321	9.13e-06	0.4414	19.8817	16810	-0.006449	0.007699	0.402227	0.424869
family.Alcaligenaceae.id.2875	rs17000015	4	75867283	A	T	-0.0609257	0.0125363	1.13e-06	0.2614	23.5045	16377	-0.015603	0.009306	0.093617	0.240768	Palindromic SNP
family.Alcaligenaceae.id.2875	rs2184675	14	66593668	A	T	-0.0563972	0.0124753	6.08e-06	0.2406	19.0545	16377	0.010557	0.008758	0.228014	0.2708	Palindromic SNP
family.Alcaligenaceae.id.2875	rs2367850	3	193456274	G	C	0.0629104	0.0131712	1.85e-06	0.2207	22.3231	16377	0.011112	0.010547	0.29208	0.195455	Palindromic SNP
family.Alcaligenaceae.id.2875	rs28480294	15	71522509	T	C	-0.0516967	0.0115503	6.61e-06	0.6561	19.7725	16377	-0.021519	0.008293	0.009477	0.34537
family.Alcaligenaceae.id.2875	rs4033856	4	45642485	C	T	0.081834	0.0168931	1.03e-06	0.8708	23.5745	15623	-0.006322	0.012548	0.614398	0.113554
family.Alcaligenaceae.id.2875	rs62191117	2	239900775	A	G	0.0684302	0.0133636	2.76e-07	0.2058	25.5811	16688	0.002078	0.009543	0.827629	0.210954
family.Alcaligenaceae.id.2875	rs62395635	5	173497796	T	C	0.110583	0.0238514	3.35e-06	0.07058	23.7826	14802	-0.017378	0.016224	0.284099	0.066231
family.Alcaligenaceae.id.2875	rs67737557	20	29836081	C	G	0.0738409	0.0151678	1.04e-06	0.165	23.8855	15876	-0.035348	0.010418	0.000696	0.163262	Palindromic SNP
family.Alcaligenaceae.id.2875	rs6969323	7	104214487	A	C	-0.0593564	0.0129137	3.89e-06	0.2515	22.3248	16810	-0.004535	0.008957	0.612695	0.23504
family.Alcaligenaceae.id.2875	rs7302582	12	1396151	G	C	-0.106817	0.023298	3.34e-06	0.0507	16.6146	15113	0.007725	0.015618	0.620887	0.064268	Palindromic SNP
family.Alcaligenaceae.id.2875	rs74776516	11	20763367	T	G	-0.0944052	0.0213287	6.85e-06	0.07555	18.0738	14502	0.025125	0.016226	0.121522	0.076748
family.Alcaligenaceae.id.2875	rs7638039	3	70588939	T	C	0.0603335	0.0127779	2.7e-06	0.2326	21.8458	16791	0.009862	0.009234	0.285517	0.23528
family.Alcaligenaceae.id.2875	rs9537886	13	58545246	A	C	-0.0570888	0.0110683	2.35e-07	0.5229	27.372	16807	0.018407	0.007905	0.019916	0.431183
family.Alcaligenaceae.id.2875	rs9964679	18	26569901	A	G	0.0537051	0.0116008	4.47e-06	0.3101	20.7683	16810	0.007185	0.008336	0.388715	0.315068
family.Bacteroidaceae.id.917	rs11585893	1	10644351	A	G	-0.0740746	0.0147633	1.8e-06	0.1481	24.7057	17821	-0.001921	0.011305	0.865048	0.14319
family.Bacteroidaceae.id.917	rs13207588	6	41519430	A	G	-0.059205	0.0131195	7.49e-06	0.2326	22.1829	17707	0.000674	0.011372	0.952715	0.237921
family.Bacteroidaceae.id.917	rs1340391	1	102960989	T	C	-0.0592004	0.0132244	6.73e-06	0.1918	19.9053	18302	-0.001271	0.009745	0.896188	0.192485
family.Bacteroidaceae.id.917	rs17619981	19	24342250	T	G	0.0880978	0.0187002	2.69e-06	0.06561	15.0488	15801	-0.001997	0.012152	0.869448	0.109689
family.Bacteroidaceae.id.917	rs2023437	14	22045949	T	C	-0.0782324	0.0167634	5.02e-06	0.1243	23.3239	17484	0.021202	0.012162	0.081279	0.113574
family.Bacteroidaceae.id.917	rs2366421	3	62019400	T	A	-0.0528153	0.0117124	7.65e-06	0.2336	18.2933	18299	-0.002741	0.008709	0.752978	0.26297	Palindromic SNP
family.Bacteroidaceae.id.917	rs495004	9	112855426	C	G	-0.0607475	0.0129865	3.42e-06	0.2097	21.6823	17707	-0.000411	0.009536	0.965624	0.204734	Palindromic SNP
family.Bacteroidaceae.id.917	rs66474973	20	58605432	G	T	0.0812515	0.0164479	6.81e-07	0.1153	23.4708	17405	0.006031	0.012608	0.632426	0.11103
family.Bacteroidaceae.id.917	rs66710942	3	77215327	C	T	0.0488038	0.0107412	5.86e-06	0.5845	20.6385	17821	0.012464	0.007841	0.111901	0.411222
family.Bacteroidaceae.id.917	rs6795673	3	10593224	C	T	0.0538565	0.0105251	3.38e-07	0.4115	25.7431	18301	0.020743	0.007595	0.006325	0.450156
family.Bacteroidaceae.id.917	rs9507307	13	24910476	C	T	0.0604456	0.0129128	2.13e-06	0.1899	20.4623	18184	0.002238	0.010656	0.833642	0.195024
family.BacteroidalesS24.7group.id.11173	rs10872669	6	151515172	A	G	-0.123071	0.0275665	9.49e-06	0.8926	21.4533	7368	-0.002715	0.012947	0.833871	0.117508
family.BacteroidalesS24.7group.id.11173	rs11135366	5	164763068	C	G	0.0842142	0.0183739	8.78e-06	0.2863	23.111	7953	-0.004127	0.008651	0.633367	0.262402	Palindromic SNP
family.BacteroidalesS24.7group.id.11173	rs12748533	1	242767252	G	T	-0.0821108	0.0172701	2.59e-06	0.2972	22.4432	7948	0.005209	0.008503	0.540146	0.293961
family.BacteroidalesS24.7group.id.11173	rs17043785	2	53139362	T	C	-0.176187	0.0347133	5.12e-07	0.05964	18.1898	5208	0.007416	0.016138	0.64589	0.055438
family.BacteroidalesS24.7group.id.11173	rs61508842	3	158653545	T	C	0.122574	0.0272389	7.83e-06	0.1223	24.5092	7576	0.000652	0.012879	0.959587	0.096339
family.BacteroidalesS24.7group.id.11173	rs6831034	4	149300138	T	A	-0.0956546	0.0205228	6.1e-06	0.1978	22.0566	7576	0.009735	0.009915	0.326139	0.187462	Palindromic SNP
family.BacteroidalesS24.7group.id.11173	rs689695	15	47352866	C	A	0.0814578	0.0167057	1.28e-06	0.3658	24.5573	7954	0.008556	0.008266	0.300613	0.355148
family.BacteroidalesS24.7group.id.11173	rs7217209	17	21205200	C	T	0.0843019	0.0187308	8.43e-06	0.173	15.7779	7745	0.024218	0.015788	0.125036	0.250823
family.BacteroidalesS24.7group.id.11173	rs738193	22	25943322	T	C	0.0847328	0.0165856	3.82e-07	0.3549	25.6479	7778	-0.000393	0.008112	0.961383	0.363598
family.BacteroidalesS24.7group.id.11173	rs78609301	6	63236747	A	G	-0.0867065	0.0195709	7.09e-06	0.2167	20.3447	7953	0.008419	0.009213	0.360806	0.209621
family.BacteroidalesS24.7group.id.11173	rs941000	7	90714667	C	T	0.0850266	0.0163382	3.16e-07	0.5915	27.2623	7778	-0.009962	0.007733	0.197639	0.423401
family.Bifidobacteriaceae.id.433	rs10496759	2	137603404	G	C	0.0637133	0.0144305	8.8e-06	0.1849	18.2686	14914	-0.012637	0.009792	0.196859	0.178239	Palindromic SNP
family.Bifidobacteriaceae.id.433	rs10831953	11	13098051	G	A	0.0537537	0.0123746	9.95e-06	0.333	19.1664	14915	-0.002052	0.007991	0.797323	0.352574
family.Bifidobacteriaceae.id.433	rs10841473	12	20378911	G	C	-0.0613031	0.0128844	2.28e-06	0.2704	22.1446	14914	-0.001161	0.008683	0.893637	0.267785	Palindromic SNP
family.Bifidobacteriaceae.id.433	rs10857328	4	161211924	T	A	0.0562	0.0126395	7.24e-06	0.2972	19.7025	14915	-0.013807	0.00824	0.09381	0.305436	Palindromic SNP
family.Bifidobacteriaceae.id.433	rs12446429	16	898055	T	C	0.0810099	0.019073	8.53e-06	0.1362	21.6612	14008	0.006389	0.017711	0.718288	0.128329
family.Bifidobacteriaceae.id.433	rs13020688	2	192878532	G	A	0.0584045	0.0122081	1.57e-06	0.3529	23.0823	14795	-0.00382	0.008059	0.635522	0.38193
family.Bifidobacteriaceae.id.433	rs182549	2	136616754	C	T	0.11707	0.0126703	5.94e-20	0.5089	102.866	14915	-0.001348	0.009052	0.881565	0.249218
family.Bifidobacteriaceae.id.433	rs4567981	2	49906864	T	A	0.0577763	0.0117388	8.88e-07	0.4394	24.3677	14795	-0.001341	0.007711	0.861888	0.443962	Palindromic SNP
family.Bifidobacteriaceae.id.433	rs4957061	5	521096	T	C	0.0569873	0.0116907	1.15e-06	0.4652	23.9428	14795	-0.004467	0.009271	0.629936	0.470831
family.Bifidobacteriaceae.id.433	rs540489	17	72897722	T	G	-0.0632518	0.013817	5.37e-06	0.2336	21.0684	14688	0.002949	0.00972	0.761596	0.222013
family.Bifidobacteriaceae.id.433	rs55888705	4	1517826	A	G	0.053673	0.0120586	8.66e-06	0.3867	20.4041	14914	-0.013193	0.008127	0.104508	0.352804
family.Bifidobacteriaceae.id.433	rs677208	18	4304187	G	C	0.0728589	0.0164821	6e-06	0.83	22.3737	14915	-0.011862	0.010937	0.278102	0.857425	Palindromic SNP
family.Bifidobacteriaceae.id.433	rs6899771	6	97406220	A	G	-0.0914312	0.0202604	7.28e-06	0.09543	20.4488	14150	-0.021432	0.013344	0.108232	0.088472
family.Bifidobacteriaceae.id.433	rs7174549	15	92463303	C	T	0.0551726	0.0124655	6.87e-06	0.6441	20.8416	14915	-0.004571	0.008042	0.569826	0.333456
family.Bifidobacteriaceae.id.433	rs7322849	13	112859829	T	C	0.110676	0.0200996	1.74e-08	0.09642	31.8978	14915	0.024563	0.015516	0.113396	0.082418
family.Bifidobacteriaceae.id.433	rs73797465	5	142793467	T	G	-0.0942612	0.0208421	4.85e-06	0.08648	20.7968	14795	-0.021037	0.016036	0.189559	0.068983
family.Bifidobacteriaceae.id.433	rs76671854	5	169748189	C	G	-0.0892981	0.0183177	1.04e-06	0.1252	24.3589	13923	0.010389	0.012244	0.396143	0.11979	Palindromic SNP
family.Bifidobacteriaceae.id.433	rs857444	6	14617591	C	T	0.0553965	0.0120669	3.82e-06	0.3608	21.1373	14914	-0.008703	0.007966	0.274575	0.346745
family.Christensenellaceae.id.1866	rs117186816	11	123936128	G	A	-0.206476	0.0436362	6.52e-06	0.06461	22.3141	4310	-0.004815	0.019023	0.800172	0.047554
family.Christensenellaceae.id.1866	rs12380890	9	38002256	A	G	-0.0503972	0.0111047	5.78e-06	0.4274	20.9659	16846	-0.004063	0.007672	0.596397	0.415706
family.Christensenellaceae.id.1866	rs12657403	5	3174785	A	G	0.078108	0.0171887	5.59e-06	0.1064	18.8658	16245	-0.015928	0.012179	0.190907	0.119104
family.Christensenellaceae.id.1866	rs4076564	6	169640257	G	A	-0.188623	0.039209	8.06e-06	0.03877	9.91225	3730	-0.010569	0.02419	0.662192	0.032954	F-statistics<10
family.Christensenellaceae.id.1866	rs4805124	19	35884202	C	G	0.0486508	0.0109067	8.36e-06	0.4901	19.951	16847	0.01111	0.007824	0.155619	0.465555	Palindromic SNP
family.Christensenellaceae.id.1866	rs62573205	9	137786999	G	A	-0.0654804	0.0133503	1.49e-06	0.1918	22.4097	16838	0.007513	0.0096	0.4339	0.200697
family.Christensenellaceae.id.1866	rs7211194	17	13541941	C	T	0.0492094	0.0110916	9.94e-06	0.4314	19.5466	16436	0.0008	0.007926	0.919605	0.470478
family.Christensenellaceae.id.1866	rs72706624	9	15518852	G	T	0.0882626	0.0197575	6.38e-06	0.1014	21.1363	14869	0.026935	0.013035	0.038819	0.103358
family.Christensenellaceae.id.1866	rs77867022	7	120333701	G	T	-0.160443	0.0379589	8.82e-06	0.02584	5.23085	4033	0.033824	0.019028	0.075474	0.040317	F-statistics<10
family.Christensenellaceae.id.1866	rs870002	8	62220151	C	T	0.0488951	0.0109817	6.54e-06	0.496	20.1588	16847	-0.00402	0.007768	0.604863	0.48899
family.Christensenellaceae.id.1866	rs892686	9	83043376	A	G	0.0506107	0.0109651	4.12e-06	0.4513	21.3962	16847	0.021128	0.007579	0.005325	0.475493
family.Christensenellaceae.id.1866	rs9608766	22	29828040	T	C	-0.0682134	0.01496	3.33e-06	0.1481	19.0232	16185	-0.007825	0.009787	0.423985	0.186699
family.Clostridiaceae1.id.1869	rs10875374	1	101804809	C	T	-0.0536759	0.0119436	8.1e-06	0.5517	20.3388	14253	-0.00232	0.007596	0.760104	0.453787
family.Clostridiaceae1.id.1869	rs12186080	3	132596627	G	A	0.0748236	0.016246	5.34e-06	0.161	21.5736	14244	0.007213	0.010338	0.485342	0.164454
family.Clostridiaceae1.id.1869	rs12341505	9	136710881	G	A	0.0814503	0.0179338	4.54e-06	0.1113	18.7236	14250	0.011208	0.011478	0.328806	0.138826
family.Clostridiaceae1.id.1869	rs12490337	3	111482845	C	G	-0.0616944	0.013693	6.91e-06	0.2455	20.1229	14253	0.014546	0.009012	0.106485	0.2312	Palindromic SNP
family.Clostridiaceae1.id.1869	rs2795528	10	43270264	G	A	-0.180969	0.0390911	3.81e-06	0.04871	19.511	6411	-0.001993	0.018899	0.916013	0.058067
family.Clostridiaceae1.id.1869	rs2817172	1	3041519	C	T	0.0563367	0.012392	5.27e-06	0.4125	21.2414	13789	0.021889	0.008154	0.007285	0.378429
family.Clostridiaceae1.id.1869	rs4723021	7	30934659	T	C	-0.106376	0.0241944	7.42e-06	0.05765	16.8404	13682	0.000301	0.016351	0.985283	0.059658
family.Clostridiaceae1.id.1869	rs550843	6	165722832	T	C	-0.0734787	0.0168383	7.09e-06	0.1491	19.524	14234	0.012402	0.011532	0.282155	0.132784
family.Clostridiaceae1.id.1869	rs56188186	16	87710690	A	G	0.0967774	0.0217471	8.24e-06	0.07555	17.3127	13218	-0.015007	0.01432	0.294613	0.093149
family.Clostridiaceae1.id.1869	rs62397761	6	48093014	A	G	0.0615805	0.0136198	9.08e-06	0.2863	22.1116	14248	-0.016371	0.008596	0.056847	0.269178
family.Clostridiaceae1.id.1869	rs881532	22	47806774	A	G	-0.0533035	0.0119011	7.9e-06	0.5229	20.2274	14250	-0.007255	0.007731	0.348054	0.484347
family.ClostridialesvadinBB60group.id.11286	rs10517600	4	155632958	T	G	0.0626993	0.0139364	6.83e-06	0.4642	20.5928	10512	0.003929	0.007594	0.604919	0.529855
family.ClostridialesvadinBB60group.id.11286	rs10904722	10	6714424	C	T	-0.0672314	0.0147123	5.05e-06	0.2813	19.2437	10512	0.003959	0.008157	0.62739	0.32393
family.ClostridialesvadinBB60group.id.11286	rs118104867	8	123977538	C	T	0.214464	0.0455098	3.44e-06	0.04871	17.5213	4095	0.024606	0.019068	0.196893	0.045295
family.ClostridialesvadinBB60group.id.11286	rs13409132	2	205616346	A	G	-0.165419	0.0352154	4.37e-06	0.04473	13.8549	5913	-0.010011	0.017667	0.570986	0.050786
family.ClostridialesvadinBB60group.id.11286	rs17121075	14	85856796	G	A	0.0769254	0.0172234	7.91e-06	0.168	17.415	10512	0.001025	0.009801	0.916661	0.189976
family.ClostridialesvadinBB60group.id.11286	rs2191834	2	229942951	G	T	0.0746375	0.0159136	2.5e-06	0.7604	21.3755	10511	-0.005863	0.008638	0.497308	0.26539
family.ClostridialesvadinBB60group.id.11286	rs28691777	17	58149405	C	T	0.137134	0.0266996	6.96e-07	0.07157	25.5481	10199	0.020642	0.015623	0.18639	0.060072
family.ClostridialesvadinBB60group.id.11286	rs34088226	5	4308946	A	G	-0.117807	0.026924	7.66e-06	0.07058	17.7197	9716	-0.008175	0.015315	0.593484	0.071785
family.ClostridialesvadinBB60group.id.11286	rs55682560	15	87392290	C	T	-0.131519	0.0261319	4.97e-07	0.06958	20.6081	9183	-0.009082	0.013899	0.513464	0.078945
family.ClostridialesvadinBB60group.id.11286	rs6588624	1	56849539	G	A	-0.0662317	0.0138147	1.79e-06	0.5288	23.0256	10512	0.015393	0.007593	0.042649	0.485429
family.ClostridialesvadinBB60group.id.11286	rs66714985	8	3305122	A	C	0.116908	0.0252447	4.85e-06	0.08449	22.2693	10512	0.014162	0.01416	0.317234	0.078565
family.ClostridialesvadinBB60group.id.11286	rs6755871	2	202450739	C	G	-0.0613825	0.0138976	9.33e-06	0.493	19.8107	10500	0.003001	0.007693	0.696449	0.449123	Palindromic SNP
family.ClostridialesvadinBB60group.id.11286	rs7226487	18	74373125	A	G	-0.0643682	0.0138701	3.58e-06	0.4761	21.7536	10505	0.009475	0.007601	0.212547	0.475715	Self-reported hypertension
family.ClostridialesvadinBB60group.id.11286	rs7538034	1	71391694	T	G	-0.078598	0.0165982	2.37e-06	0.2078	21.2325	10420	0.008904	0.009413	0.344165	0.224354
family.ClostridialesvadinBB60group.id.11286	rs7725895	5	142244898	A	G	-0.116224	0.0240367	3.94e-06	0.08946	23.1797	10512	0.023698	0.014451	0.101014	0.072223
family.ClostridialesvadinBB60group.id.11286	rs989682	3	15564453	A	G	0.070194	0.0155364	6.85e-06	0.2823	20.2597	10129	-0.005333	0.008451	0.528024	0.29742
family.ClostridialesvadinBB60group.id.11286	rs9979874	21	38612024	G	C	-0.0738925	0.0150911	1.05e-06	0.2873	23.5396	10506	-0.01341	0.008409	0.110772	0.279587	Palindromic SNP
family.Coriobacteriaceae.id.811	rs11073596	15	86433579	T	G	0.0510212	0.0114339	8.14e-06	0.66	20.4984	17527	0.001299	0.008632	0.880321	0.326024
family.Coriobacteriaceae.id.811	rs11250875	10	1922731	T	C	0.06075	0.0130939	4.83e-06	0.2087	21.5871	17690	0.011411	0.009445	0.226999	0.204944
family.Coriobacteriaceae.id.811	rs11656361	17	8121332	A	C	0.0773006	0.017553	8.02e-06	0.1292	22.4344	16665	-0.000957	0.013651	0.944091	0.118789
family.Coriobacteriaceae.id.811	rs12974142	19	52895166	G	A	0.0789796	0.0177205	8.51e-06	0.1083	21.0017	17413	-0.003975	0.014169	0.779057	0.105775
family.Coriobacteriaceae.id.811	rs13307134	7	105084680	C	T	0.0565686	0.0126265	7.8e-06	0.7644	20.2225	17527	-0.020053	0.009403	0.032976	0.233476
family.Coriobacteriaceae.id.811	rs1397793	5	90471451	G	A	-0.0498855	0.0112446	9.77e-06	0.6143	20.6909	17527	-0.018033	0.008221	0.028285	0.33704
family.Coriobacteriaceae.id.811	rs1816223	12	11494021	A	G	-0.0586265	0.0129006	4.84e-06	0.7893	20.2419	17688	-0.011998	0.009413	0.202459	0.213408
family.Coriobacteriaceae.id.811	rs240104	1	176571431	T	C	-0.0603429	0.0126849	1.52e-06	0.2445	23.6742	17577	0.007693	0.009027	0.394086	0.240511
family.Coriobacteriaceae.id.811	rs2442778	3	11654412	G	A	-0.116408	0.0258545	9.03e-06	0.9543	15.9397	13472	0.018196	0.017287	0.292511	0.055366
family.Coriobacteriaceae.id.811	rs3025411	9	136512906	A	G	0.0926543	0.0209468	8.27e-06	0.1044	25.195	15671	-0.008207	0.016587	0.62079	0.083836
family.Coriobacteriaceae.id.811	rs34739816	17	37376685	G	T	0.0965017	0.0207666	3.88e-06	0.08151	23.1667	16593	-0.023601	0.014791	0.110558	0.083123
family.Coriobacteriaceae.id.811	rs62448869	7	24464799	T	A	-0.0486059	0.0108982	7.87e-06	0.4602	20.5947	17527	-0.001939	0.007851	0.804903	0.432672	Palindromic SNP
family.Coriobacteriaceae.id.811	rs67561917	20	62072077	A	G	-0.0714367	0.0154113	5.39e-06	0.1421	21.5908	17333	-0.007484	0.011928	0.53041	0.13929
family.Coriobacteriaceae.id.811	rs719099	10	65799217	A	G	0.0778402	0.0155815	5.43e-07	0.1362	25.2495	17687	0.005535	0.012046	0.645914	0.12497
family.Coriobacteriaceae.id.811	rs76779974	5	125460084	C	G	0.0774888	0.0171877	5.63e-06	0.1123	19.6774	16419	0.007233	0.011632	0.534087	0.123125	Palindromic SNP
family.Coriobacteriaceae.id.811	rs80046645	5	459415	C	G	0.25584	0.0561995	4.66e-06	0.04076	16.4732	3204	0.004901	0.020366	0.809813	0.049559	Palindromic SNP
family.Coriobacteriaceae.id.811	rs8010111	14	39660509	G	A	-0.103377	0.0229286	6.9e-06	0.9354	20.6835	15996	0.016093	0.015315	0.293336	0.069294
family.Defluviitaleaceae.id.1924	rs112893842	9	8786663	T	C	0.110761	0.0232545	2.75e-06	0.09742	17.7315	8203	0.006795	0.011706	0.561585	0.126995
family.Defluviitaleaceae.id.1924	rs1582238	1	118723685	T	C	0.0801923	0.0167061	1.69e-06	0.6282	24.1046	8002	0.009731	0.008055	0.226981	0.340334
family.Defluviitaleaceae.id.1924	rs17051335	4	122202910	C	T	-0.134314	0.0292201	4.58e-06	0.07952	21.2603	8031	0.006319	0.01447	0.662333	0.072748
family.Defluviitaleaceae.id.1924	rs1908593	18	59026148	T	C	0.070223	0.0156601	7.86e-06	0.5378	20.1545	8203	0.008555	0.00779	0.272114	0.55727
family.Defluviitaleaceae.id.1924	rs28696126	7	79734541	A	T	-0.107106	0.0238173	5.56e-06	0.8082	27.94	7830	-0.016191	0.011579	0.162005	0.86563	Palindromic SNP
family.Defluviitaleaceae.id.1924	rs4344384	10	66407366	G	T	0.0708803	0.0156121	5.86e-06	0.5258	20.5902	8200	-0.0014	0.007628	0.85435	0.475442
family.Defluviitaleaceae.id.1924	rs4677103	3	72207794	A	G	0.0977203	0.0197033	9.42e-07	0.171	21.7179	8002	0.01263	0.01152	0.272868	0.20822
family.Defluviitaleaceae.id.1924	rs540220	9	93331308	T	C	-0.123954	0.0289814	9.48e-06	0.9404	13.6037	7887	0.007548	0.013997	0.589706	0.082605
family.Defluviitaleaceae.id.1924	rs55658617	21	41811003	T	C	0.177314	0.0361844	1.41e-06	0.06958	27.2796	6676	-0.008787	0.018781	0.639878	0.07442
family.Defluviitaleaceae.id.1924	rs72731813	4	147414743	C	T	-0.149751	0.0293415	2.76e-07	0.08151	26.2252	7786	-0.001506	0.014733	0.918563	0.084653
family.Defluviitaleaceae.id.1924	rs9608282	22	24804081	T	G	0.139014	0.0299429	4.61e-06	0.06561	18.3687	7736	0.017947	0.016809	0.285632	0.072656
family.Defluviitaleaceae.id.1924	rs9725395	1	85205632	A	G	-0.138357	0.0295185	3.41e-06	0.08748	24.6134	8031	0.010306	0.013962	0.46046	0.079914
family.Desulfovibrionaceae.id.3169	rs112381107	9	15269705	C	T	0.211435	0.0456962	2.82e-06	0.04771	18.1629	4455	0.014071	0.017711	0.426912	0.047381
family.Desulfovibrionaceae.id.3169	rs11599763	10	11855599	T	C	-0.0555931	0.0117493	2.5e-06	0.6103	22.29	15142	-0.004007	0.007994	0.61626	0.377651
family.Desulfovibrionaceae.id.3169	rs16851319	1	203308383	G	C	-0.0732697	0.0150964	2.4e-06	0.1869	24.721	15128	0.019282	0.011843	0.1035	0.185427	Palindromic SNP
family.Desulfovibrionaceae.id.3169	rs17791387	9	81834426	A	G	-0.0729251	0.0154381	2.1e-06	0.1412	19.427	15045	-0.013487	0.010349	0.192508	0.174559
family.Desulfovibrionaceae.id.3169	rs2692012	1	203991605	A	G	0.114231	0.0253568	1.56e-06	0.9364	20.3578	13080	-0.015866	0.017955	0.376876	0.073965
family.Desulfovibrionaceae.id.3169	rs2838334	21	45064961	G	A	0.0571419	0.012423	3.82e-06	0.3231	21.6545	15142	0.003958	0.008379	0.636692	0.320873
family.Desulfovibrionaceae.id.3169	rs3935584	2	233929283	C	T	-0.0525838	0.0115757	6.78e-06	0.496	20.9564	15140	-0.006151	0.007602	0.418416	0.488259
family.Desulfovibrionaceae.id.3169	rs4506934	17	2856662	C	T	-0.0943381	0.020138	3.16e-06	0.1123	26.7219	15035	0.020613	0.012888	0.109728	0.111436
family.Desulfovibrionaceae.id.3169	rs6058181	20	33694801	C	T	0.0834742	0.0166111	2.7e-07	0.1233	22.7391	15074	-0.028363	0.011274	0.011899	0.125181
family.Desulfovibrionaceae.id.3169	rs7164160	15	96159374	A	T	-0.0574455	0.0129468	7.34e-06	0.2584	19.1725	15142	0.016829	0.008607	0.050551	0.270193	Palindromic SNP
family.Desulfovibrionaceae.id.3169	rs72647048	8	57865378	T	C	-0.0770089	0.017089	9.61e-06	0.1163	18.4779	15142	0.016695	0.011746	0.155222	0.116858
family.Desulfovibrionaceae.id.3169	rs9928243	16	71541641	C	A	-0.0541732	0.0117819	4.48e-06	0.4254	21.7512	15141	-0.001802	0.007741	0.815954	0.396591
family.Enterobacteriaceae.id.3469	rs11026530	11	22379097	T	C	0.0822408	0.0186379	9.43e-06	0.1342	21.2248	13485	0.005021	0.011776	0.669851	0.120964
family.Enterobacteriaceae.id.3469	rs111229068	11	2563450	A	T	0.110561	0.0241719	3.65e-06	0.1054	28.53	12350	-0.012552	0.015448	0.416491	0.071076	Palindromic SNP
family.Enterobacteriaceae.id.3469	rs2374342	2	42133542	C	A	0.0582927	0.0126195	4.52e-06	0.3569	21.208	13577	0.00305	0.00788	0.698721	0.371824
family.Enterobacteriaceae.id.3469	rs35673018	16	54327745	G	A	0.0899642	0.0202934	7.63e-06	0.09443	18.4687	13326	-0.001292	0.014417	0.92856	0.109105
family.Enterobacteriaceae.id.3469	rs4792380	17	13521040	A	T	0.115598	0.0257683	9.49e-06	0.05169	16.7394	12763	0.009596	0.016888	0.56991	0.059487	Palindromic SNP
family.Enterobacteriaceae.id.3469	rs504442	18	55145547	T	G	0.084159	0.0189479	5.17e-06	0.1392	23.0825	13578	-0.003089	0.012217	0.800415	0.11468
family.Enterobacteriaceae.id.3469	rs61973590	14	27718039	C	G	-0.0605392	0.0133696	8.54e-06	0.2942	20.6826	13570	0.013147	0.008746	0.132776	0.298328	Palindromic SNP
family.Enterobacteriaceae.id.3469	rs62210023	20	55340092	A	G	0.0606754	0.0130125	3.13e-06	0.3519	22.7299	13515	-0.000684	0.008228	0.933728	0.328107
family.Enterobacteriaceae.id.3469	rs78143293	18	57672335	A	G	-0.0848521	0.0170415	1.2e-06	0.1441	24.1432	13572	0.009701	0.010587	0.359482	0.155259
family.Enterobacteriaceae.id.3469	rs79757635	13	110840418	C	A	0.0758597	0.0171286	9.32e-06	0.161	20.8916	13419	0.025743	0.011543	0.025765	0.152116
family.Enterobacteriaceae.id.3469	rs80319214	2	4015933	C	G	0.0990404	0.0215877	6.95e-06	0.1153	25.3433	12641	0.021809	0.019285	0.258084	0.106764	Palindromic SNP
family.Erysipelotrichaceae.id.2149	rs1074800	5	3002546	A	G	0.0492438	0.010887	6.15e-06	0.6014	20.7034	17789	0.01767	0.008044	0.02806	0.407348
family.Erysipelotrichaceae.id.2149	rs10781552	10	133897233	C	T	-0.0552212	0.0116074	2.33e-06	0.3121	23.3202	17789	0.009397	0.008508	0.269339	0.29902
family.Erysipelotrichaceae.id.2149	rs17530232	13	40385457	A	G	0.10305	0.0224648	2.79e-06	0.07654	24.9871	16622	0.025535	0.018803	0.174428	0.063141
family.Erysipelotrichaceae.id.2149	rs1884466	1	64139196	C	T	-0.0475363	0.0106939	9.53e-06	0.4513	20.3944	18205	-0.001265	0.007837	0.871734	0.38351
family.Erysipelotrichaceae.id.2149	rs2300774	3	195793712	G	A	0.0524152	0.0106784	8.95e-07	0.5924	24.1978	18216	-0.003708	0.007902	0.63888	0.390186
family.Erysipelotrichaceae.id.2149	rs290833	1	97457427	T	G	-0.0497374	0.0111376	8.03e-06	0.3688	20.5096	17789	0.000949	0.008008	0.905668	0.36753
family.Erysipelotrichaceae.id.2149	rs35161940	17	70327224	T	C	-0.0806041	0.0167641	1.85e-06	0.1272	26.3091	18213	0.029537	0.011872	0.012864	0.118005
family.Erysipelotrichaceae.id.2149	rs4078432	14	48997206	C	T	-0.0608929	0.0133764	4.23e-06	0.8191	19.5668	17789	-0.005273	0.010059	0.600179	0.182878
family.Erysipelotrichaceae.id.2149	rs56970041	14	80357610	T	G	0.0724144	0.0164471	5.4e-06	0.1113	18.9152	18217	-0.00608	0.012463	0.625685	0.108482
family.Erysipelotrichaceae.id.2149	rs62504403	8	38803551	C	T	0.0681159	0.0127883	1.12e-07	0.2356	28.4224	16981	-0.012842	0.009443	0.173793	0.236381
family.Erysipelotrichaceae.id.2149	rs7234058	18	5830507	T	C	-0.0945759	0.0194091	9.12e-07	0.09742	26.5812	16874	0.027793	0.013432	0.038544	0.094727
family.Erysipelotrichaceae.id.2149	rs7826267	8	2954952	T	G	-0.0839071	0.0199131	9.28e-06	0.9254	17.1095	17586	-0.019827	0.017622	0.26051	0.078
family.Erysipelotrichaceae.id.2149	rs8003149	14	56156504	C	T	0.0538798	0.0116888	4.08e-06	0.2823	21.4477	18213	0.028905	0.008377	0.000563	0.276897	Diastolic blood pressure
family.FamilyXI.id.1936	rs10759623	9	115821485	C	T	-0.162115	0.032151	5.78e-07	0.1809	24.7575	3156	0.013092	0.009962	0.188772	0.177681
family.FamilyXI.id.1936	rs11547158	7	148921732	A	G	-0.177599	0.0372795	2.7e-06	0.1203	21.0428	3133	0.012687	0.010896	0.24425	0.139699
family.FamilyXI.id.1936	rs17379710	11	35334668	T	C	-0.116383	0.0252125	3.97e-06	0.4354	21.1449	3156	0.001291	0.007674	0.866385	0.446918
family.FamilyXI.id.1936	rs2155352	11	95357209	A	G	-0.150538	0.0302319	6.63e-07	0.2286	25.3627	3150	0.012558	0.009254	0.174761	0.212425
family.FamilyXI.id.1936	rs2156611	18	43345864	T	C	-0.112486	0.0251099	9.43e-06	0.492	20.0696	3155	-0.006674	0.007606	0.380247	0.481567
family.FamilyXI.id.1936	rs3733511	4	119955787	A	G	0.128253	0.0274718	3.39e-06	0.2942	21.6935	3156	0.009565	0.008276	0.247802	0.293124
family.FamilyXI.id.1936	rs488164	1	239995451	T	G	0.117998	0.025516	4.8e-06	0.6163	20.8606	3149	-0.003623	0.007806	0.642561	0.393162
family.FamilyXI.id.1936	rs6025153	20	55348292	G	C	0.118619	0.0261969	7.07e-06	0.6262	20.7407	3130	0.002436	0.008717	0.779891	0.630865	Palindromic SNP
family.FamilyXI.id.1936	rs697771	16	54115200	A	G	-0.117677	0.0251491	3.19e-06	0.4324	21.5584	3152	0.000607	0.00772	0.937268	0.442052
family.FamilyXI.id.1936	rs78222136	16	64956642	G	C	0.224835	0.0511672	8.41e-06	0.08052	23.6355	3136	-0.008614	0.01456	0.554104	0.073063	Palindromic SNP
family.FamilyXIII.id.1957	rs10404377	19	16174657	C	A	-0.0503183	0.011165	6.99e-06	0.5775	20.1236	16269	0.008878	0.009512	0.350595	0.440166
family.FamilyXIII.id.1957	rs118170811	10	102366896	A	G	0.151619	0.0317112	1.8e-06	0.03976	16.9566	9645	-0.020641	0.020006	0.302169	0.054193
family.FamilyXIII.id.1957	rs12643275	4	162211872	A	T	-0.0550907	0.0116474	2.42e-06	0.3499	22.4915	16269	-0.003855	0.008472	0.649092	0.350851	Palindromic SNP
family.FamilyXIII.id.1957	rs12904405	15	94105415	A	G	-0.0851896	0.0192688	7.67e-06	0.1024	22.2303	16643	0.008078	0.013909	0.5614	0.090152
family.FamilyXIII.id.1957	rs1887048	1	65170838	G	A	0.0579979	0.0129602	9.65e-06	0.2237	19.5508	16717	-0.010174	0.009422	0.280208	0.241101
family.FamilyXIII.id.1957	rs1999289	21	19685992	A	T	-0.0637366	0.013927	2.54e-06	0.2505	24.8518	16269	-0.005543	0.010173	0.585857	0.219333	Palindromic SNP
family.FamilyXIII.id.1957	rs4293737	3	32373530	A	G	-0.112091	0.0271305	8.38e-06	0.2266	25.2218	5704	0.019096	0.029557	0.518244	0.059066
family.FamilyXIII.id.1957	rs482905	1	166557202	G	T	0.0596528	0.012717	3.72e-06	0.2495	22.3315	16737	0.003791	0.008783	0.666055	0.248425
family.FamilyXIII.id.1957	rs6501525	17	70218627	A	G	0.0561559	0.0115587	1.24e-06	0.3857	24.3449	16269	0.007498	0.00837	0.370307	0.36437
family.FamilyXIII.id.1957	rs66753613	1	39212021	G	A	0.0651136	0.0144251	8.08e-06	0.2048	22.495	16269	-0.004204	0.010058	0.676008	0.194183
family.FamilyXIII.id.1957	rs6797051	3	88995218	C	T	-0.0805984	0.0171364	4.89e-06	0.1173	22.5426	16737	0.010055	0.011764	0.392736	0.120978
family.FamilyXIII.id.1957	rs7076829	10	7906746	T	A	-0.0516394	0.0112313	4.76e-06	0.4205	21.1682	16269	0.001689	0.008053	0.833899	0.415453	Palindromic SNP
family.FamilyXIII.id.1957	rs7514702	1	186914023	T	C	-0.0663236	0.0141626	3.92e-06	0.1769	21.4649	16737	0.025331	0.010197	0.013005	0.166597
family.Lachnospiraceae.id.1987	rs10402491	19	13425799	C	T	0.0661701	0.014851	7.58e-06	0.1203	17.0046	18334	-0.00072	0.011617	0.950531	0.127329
family.Lachnospiraceae.id.1987	rs11139361	9	72179847	T	C	0.0494463	0.0110503	4.26e-06	0.6372	20.7452	18333	-0.00494	0.007906	0.532103	0.356182
family.Lachnospiraceae.id.1987	rs112040820	17	80469064	A	G	0.0549584	0.0117086	2.42e-06	0.2704	20.8926	17512	-0.020929	0.009085	0.021265	0.305032
family.Lachnospiraceae.id.1987	rs11755180	6	161957425	C	G	-0.049227	0.0104894	2.69e-06	0.5298	22.1586	18333	0.005668	0.007741	0.464031	0.526677	Palindromic SNP
family.Lachnospiraceae.id.1987	rs11841382	13	38004672	G	T	-0.0718128	0.017462	9.58e-06	0.07356	12.8988	18340	0.004771	0.014621	0.744196	0.07133
family.Lachnospiraceae.id.1987	rs11979110	7	130436459	T	C	-0.0500924	0.0105069	1.82e-06	0.4473	22.7787	18339	-0.008119	0.007573	0.283661	0.503977
family.Lachnospiraceae.id.1987	rs1205443	20	36876868	A	G	0.0501415	0.0112157	7.29e-06	0.336	19.9654	17779	0.00396	0.008248	0.631174	0.340651
family.Lachnospiraceae.id.1987	rs12562372	1	117031337	G	T	-0.0515295	0.01067	1.43e-06	0.5388	23.5961	17859	-0.004886	0.009578	0.610007	0.532601
family.Lachnospiraceae.id.1987	rs12760724	1	214031969	A	C	-0.0484566	0.0107934	7.27e-06	0.3439	19.4514	18340	-0.005046	0.007882	0.52206	0.385356
family.Lachnospiraceae.id.1987	rs13005175	2	232469722	A	G	0.0993483	0.0218395	8.37e-06	0.9115	26.94	16893	-0.018168	0.01546	0.239906	0.071501
family.Lachnospiraceae.id.1987	rs146660815	6	46664437	T	C	-0.215114	0.0476778	6.53e-06	0.05467	19.7526	4112	-0.023851	0.018943	0.207966	0.042581
family.Lachnospiraceae.id.1987	rs2159863	4	10245354	A	G	-0.0585831	0.0128742	3.7e-06	0.1978	19.9944	18340	-0.0096	0.009509	0.312696	0.205472
family.Lachnospiraceae.id.1987	rs2910921	5	32348593	T	C	0.160302	0.035832	8.42e-06	0.9553	14.3997	6549	0.018586	0.019031	0.328739	0.045758
family.Lachnospiraceae.id.1987	rs3127230	10	103392503	C	T	-0.0503537	0.0112201	6.2e-06	0.334	20.7088	18340	0.001638	0.008076	0.839245	0.322017
family.Lachnospiraceae.id.1987	rs35524804	9	100113683	T	C	-0.0607481	0.0125216	2.45e-06	0.2674	25.856	17859	-0.004772	0.009456	0.613874	0.23781
family.Lachnospiraceae.id.1987	rs7359994	19	29408858	T	C	-0.0503142	0.0112482	5.36e-06	0.668	20.6142	18340	0.005999	0.007881	0.446523	0.360578
family.Lachnospiraceae.id.1987	rs79086868	9	133791605	T	C	0.0776723	0.0164472	3.01e-06	0.1093	20.6044	17522	-0.00659	0.011704	0.573379	0.127818
family.Lachnospiraceae.id.1987	rs959845	4	186906801	C	T	-0.0493666	0.0107801	5.17e-06	0.5547	21.5248	17859	-0.013058	0.008944	0.144279	0.417014
family.Lachnospiraceae.id.1987	rs9929145	16	76559184	G	A	-0.125721	0.0245233	2.84e-07	0.06163	29.055	15866	-0.013174	0.017511	0.451863	0.061409
family.Lactobacillaceae.id.1836	rs11674854	2	28903275	C	T	-0.0830224	0.0175267	2.6e-06	0.4274	22.8428	6750	-0.014647	0.008213	0.074511	0.407068
family.Lactobacillaceae.id.1836	rs1530559	2	135755629	G	A	0.0772453	0.0176921	9.65e-06	0.5676	19.8222	6750	0.000337	0.008357	0.967852	0.367045	Diastolic blood pressure
family.Lactobacillaceae.id.1836	rs1590596	13	23836941	C	G	-0.10381	0.0220135	3.9e-06	0.2087	24.1045	6750	0.000526	0.009854	0.957448	0.209119	Palindromic SNP
family.Lactobacillaceae.id.1836	rs16861661	1	18501459	G	A	-0.193287	0.0379293	2.7e-07	0.0497	19.064	5385	-0.011136	0.015173	0.462991	0.073559
family.Lactobacillaceae.id.1836	rs328312	16	73890910	T	A	0.082529	0.0168225	8.69e-07	0.4473	23.819	7051	0.001534	0.007599	0.839981	0.461228	Palindromic SNP
family.Lactobacillaceae.id.1836	rs6092149	20	54192992	A	T	-0.0825646	0.0170282	1.38e-06	0.4433	23.6454	7006	-0.00677	0.007807	0.385841	0.426249	Palindromic SNP
family.Lactobacillaceae.id.1836	rs62314653	4	109896462	C	A	0.177082	0.0392269	6.59e-06	0.06262	22.2215	6016	0.022286	0.016765	0.183726	0.054779
family.Lactobacillaceae.id.1836	rs74599091	1	179720669	A	G	0.191613	0.0425039	7.7e-06	0.03479	12.2334	4951	-0.020025	0.018033	0.266787	0.051479
family.Lactobacillaceae.id.1836	rs768253	8	69010103	T	G	-0.0792344	0.0170604	3.61e-06	0.3907	21.1569	7059	-0.007483	0.007715	0.332062	0.398143
family.Lactobacillaceae.id.1836	rs77478751	3	173151665	A	G	-0.219178	0.0473566	5.96e-06	0.05368	18.1566	3704	-0.000264	0.022849	0.990777	0.066636
family.Lactobacillaceae.id.1836	rs921925	19	6928017	A	C	0.0999419	0.0201687	5.77e-07	0.2624	27.368	7053	0.00142	0.009338	0.879156	0.212564
family.Lactobacillaceae.id.1836	rs9345899	6	67559323	A	G	-0.124042	0.0278946	9.45e-06	0.1312	23.2322	6602	0.000347	0.012464	0.977756	0.112496
family.Methanobacteriaceae.id.121	rs10202904	2	125440268	T	G	-0.121754	0.0235357	3.01e-07	0.5328	27.4572	3695	-0.01457	0.007745	0.059945	0.410981
family.Methanobacteriaceae.id.121	rs10424197	19	46439321	G	A	-0.111274	0.0247517	9.28e-06	0.675	20.1885	3698	-0.004616	0.008176	0.572376	0.330797
family.Methanobacteriaceae.id.121	rs11018665	11	89349287	A	T	0.111465	0.0250516	6.52e-06	0.341	20.7545	3698	-0.007588	0.00816	0.352426	0.340385	Palindromic SNP
family.Methanobacteriaceae.id.121	rs12825290	12	43701132	C	G	-0.216781	0.0493496	6.08e-06	0.06064	16.9123	3144	0.035255	0.015862	0.026265	0.061797	Palindromic SNP
family.Methanobacteriaceae.id.121	rs4257531	3	2086167	G	A	0.164498	0.0364959	7.44e-06	0.1143	17.4084	3162	-0.001391	0.011942	0.907254	0.13419
family.Methanobacteriaceae.id.121	rs56131665	5	178160975	G	A	0.178661	0.039298	6.18e-06	0.09344	19.4108	3572	0.009528	0.013492	0.48005	0.09892
family.Methanobacteriaceae.id.121	rs62241835	3	15013348	G	T	-0.203385	0.0417931	1.63e-06	0.09145	23.4015	3383	-0.00212	0.014055	0.880112	0.085185
family.Methanobacteriaceae.id.121	rs6508769	19	28827760	T	C	0.153519	0.0344519	8.23e-06	0.835	21.6821	3319	-0.022271	0.011167	0.046126	0.154449
family.Methanobacteriaceae.id.121	rs73068003	7	10773932	G	T	-0.15814	0.0351803	8.45e-06	0.1223	19.9183	3692	0.0091	0.011561	0.43119	0.129175
family.Methanobacteriaceae.id.121	rs73457410	13	41956181	A	G	0.21534	0.0436695	1.41e-06	0.0666	20.2723	3498	0.024043	0.014474	0.096685	0.078609
family.Methanobacteriaceae.id.121	rs75208022	12	21338861	C	T	-0.227245	0.048763	5.92e-06	0.07654	23.5392	3203	0.005265	0.014488	0.716313	0.076079
family.Methanobacteriaceae.id.121	rs894996	4	104418307	C	A	0.216999	0.0449076	1.88e-06	0.07157	22.5442	3582	-0.015312	0.014592	0.294012	0.076492
family.Oxalobacteraceae.id.2966	rs111966731	15	93941937	T	C	0.204031	0.0445746	4.56e-06	0.07157	24.3939	4387	-0.019448	0.015664	0.214372	0.066613
family.Oxalobacteraceae.id.2966	rs11246212	11	610277	T	C	0.13607	0.0291797	4.51e-06	0.8748	20.8825	5130	-0.025771	0.011346	0.023144	0.134839
family.Oxalobacteraceae.id.2966	rs12002250	9	19682558	A	C	0.196145	0.044523	5.53e-06	0.05964	20.4741	4726	-0.023549	0.016947	0.164657	0.053677
family.Oxalobacteraceae.id.2966	rs12509763	4	84254259	C	G	-0.16332	0.0360823	8.05e-06	0.1163	28.2646	5129	-0.000253	0.014102	0.98569	0.082753	Palindromic SNP
family.Oxalobacteraceae.id.2966	rs1569853	6	38550301	T	C	-0.140043	0.0281704	7.45e-07	0.1382	23.4442	4997	0.011031	0.010654	0.300465	0.149168
family.Oxalobacteraceae.id.2966	rs17138946	16	5984558	G	T	-0.189444	0.0430248	8.09e-06	0.04672	15.3104	4776	-0.021206	0.016233	0.191402	0.060682
family.Oxalobacteraceae.id.2966	rs36057338	4	189935314	G	T	0.181604	0.0398742	6.26e-06	0.07555	21.9188	4738	0.007874	0.015784	0.617882	0.071838
family.Oxalobacteraceae.id.2966	rs4428215	3	171947435	G	A	0.12561	0.0230053	4.88e-08	0.2604	31.5814	5167	-0.007465	0.009007	0.407241	0.229939
family.Oxalobacteraceae.id.2966	rs561239	12	18793583	A	G	0.105525	0.0236769	7.19e-06	0.2823	22.6047	4989	0.000441	0.008973	0.960805	0.24121
family.Oxalobacteraceae.id.2966	rs6000536	22	37421469	C	T	-0.118383	0.0241355	7.39e-07	0.2107	24.1841	5166	0.006651	0.009717	0.493691	0.201808
family.Oxalobacteraceae.id.2966	rs62435498	7	1794263	C	A	0.181521	0.0400608	7.46e-06	0.06461	19.1054	4780	0.00388	0.015825	0.806288	0.066171
family.Oxalobacteraceae.id.2966	rs736744	9	87514407	C	T	0.105642	0.0200648	1.49e-07	0.5845	28.1507	5167	-0.00353	0.007805	0.65112	0.399659
family.Oxalobacteraceae.id.2966	rs7993559	13	23443627	C	A	0.0921059	0.0201114	5.04e-06	0.5378	21.1218	4989	0.01853	0.00817	0.02334	0.441553
family.Oxalobacteraceae.id.2966	rs80330081	4	67427392	A	C	-0.18756	0.0423688	6.64e-06	0.06561	20.2303	4672	0.006069	0.01483	0.682357	0.072081
family.Oxalobacteraceae.id.2966	rs934049	2	16056779	G	A	0.109751	0.0238636	4.21e-06	0.2276	21.0486	4951	-0.005648	0.009684	0.559746	0.23015
family.Pasteurellaceae.id.3689	rs10840326	11	9951672	C	G	-0.0717634	0.0149229	1.44e-06	0.4433	23.3226	9154	0.024494	0.007635	0.001342	0.451152	Palindromic SNP
family.Pasteurellaceae.id.3689	rs10965428	9	22718481	C	A	-0.119902	0.0258219	4.29e-06	0.07952	18.7095	8873	-0.010107	0.014301	0.479764	0.078409
family.Pasteurellaceae.id.3689	rs111582866	16	48742489	G	A	-0.113957	0.0256403	7.07e-06	0.1014	20.434	8616	0.005745	0.015	0.701713	0.093078
family.Pasteurellaceae.id.3689	rs12050685	15	73477482	A	G	-0.0670948	0.015239	9.19e-06	0.3598	19.5537	9411	0.015609	0.007799	0.045384	0.403942
family.Pasteurellaceae.id.3689	rs12191680	6	129224488	C	G	0.102214	0.0197189	3.05e-07	0.165	27.1566	9408	0.008931	0.010798	0.408207	0.145113	Palindromic SNP
family.Pasteurellaceae.id.3689	rs16970009	17	32862601	A	G	0.187381	0.0429572	7.32e-06	0.04374	13.8486	4703	-0.026274	0.018974	0.166108	0.042111
family.Pasteurellaceae.id.3689	rs35510	12	115491973	A	G	0.122729	0.0264958	4.02e-06	0.07853	18.939	8671	0.010334	0.014061	0.462394	0.088198
family.Pasteurellaceae.id.3689	rs4822728	22	26891808	T	C	0.0685479	0.0149032	4.72e-06	0.4374	21.8118	9412	0.00203	0.00793	0.797925	0.386721
family.Pasteurellaceae.id.3689	rs6092684	20	57274077	A	T	0.0684647	0.014674	3.44e-06	0.4235	21.4819	9366	-0.003155	0.007826	0.686838	0.459334	Palindromic SNP
family.Pasteurellaceae.id.3689	rs62568866	9	6818307	T	A	-0.118018	0.0259206	7.23e-06	0.0994	20.0446	8020	0.00715	0.012277	0.560321	0.112033	Palindromic SNP
family.Pasteurellaceae.id.3689	rs6972479	7	116918060	A	G	-0.0781862	0.0175366	7.75e-06	0.2425	19.3895	8616	-0.009105	0.009189	0.321742	0.250449
family.Pasteurellaceae.id.3689	rs72756943	5	26531908	G	A	0.13988	0.0303029	3.35e-06	0.08549	24.606	8020	0.015611	0.015682	0.319477	0.080287
family.Pasteurellaceae.id.3689	rs73139353	3	97972214	A	C	-0.222573	0.0484634	8.71e-06	0.06461	24.3665	4047	-0.020328	0.018717	0.277429	0.049773
family.Pasteurellaceae.id.3689	rs731534	20	5412480	C	G	-0.0986502	0.0216316	9.46e-06	0.1362	20.9158	9115	-0.013796	0.011823	0.243247	0.12267	Palindromic SNP
family.Pasteurellaceae.id.3689	rs76022354	10	94306385	C	T	0.24289	0.0500406	1.83e-06	0.0328	13.8642	3692	-0.003274	0.018392	0.858717	0.047187
family.Pasteurellaceae.id.3689	rs78909003	9	105650242	T	C	-0.241159	0.0498372	2.05e-06	0.0497	20.085	3638	-0.030338	0.017939	0.090808	0.054615
family.Pasteurellaceae.id.3689	rs9382510	6	55448491	C	T	-0.0881865	0.0169965	2.48e-07	0.2455	27.1829	9410	0.005748	0.009107	0.527951	0.230887
family.Pasteurellaceae.id.3689	rs9895850	17	64535013	T	C	-0.176406	0.041017	9.08e-06	0.0497	13.9597	4737	0.034845	0.017653	0.048409	0.049074
family.Pasteurellaceae.id.3689	rs9938097	16	84977389	T	C	-0.0710386	0.0158024	8.23e-06	0.6332	22.087	9402	0.003528	0.008401	0.674559	0.330119
family.Peptococcaceae.id.2024	rs117452796	9	9423378	A	G	-0.257982	0.0549569	3.15e-06	0.06759	26.7243	3161	0.005578	0.01753	0.750345	0.05487
family.Peptococcaceae.id.2024	rs12144792	1	27418225	C	T	0.064399	0.0141246	5.82e-06	0.3588	20.4879	10718	-0.012345	0.007931	0.11958	0.396011
family.Peptococcaceae.id.2024	rs12634826	3	182984048	T	G	-0.0739885	0.0150931	1.01e-06	0.2952	23.6966	10381	-0.011126	0.008427	0.18674	0.315606
family.Peptococcaceae.id.2024	rs12992764	2	188895743	T	G	0.0684213	0.0141137	1.46e-06	0.4026	23.5675	10444	0.006098	0.007975	0.444524	0.393755
family.Peptococcaceae.id.2024	rs150600492	10	129175962	A	C	0.135774	0.0289757	2.31e-06	0.06262	21.1659	9761	0.012183	0.015274	0.425103	0.074378
family.Peptococcaceae.id.2024	rs35703006	8	28614217	G	T	0.0812655	0.0164355	4.95e-07	0.2157	23.9915	10715	0.006469	0.009302	0.486781	0.21211
family.Peptococcaceae.id.2024	rs4990837	8	3580757	A	G	0.0910387	0.0185869	1.74e-06	0.826	25.5906	10718	-0.016952	0.010621	0.110464	0.153701
family.Peptococcaceae.id.2024	rs75430375	5	89252884	C	T	-0.147941	0.0317498	3.41e-06	0.06461	22.2091	8375	4e-06	0.01579	0.999818	0.064798
family.Peptococcaceae.id.2024	rs75898026	13	113561082	A	G	-0.0821779	0.0173541	2.02e-06	0.1829	21.1198	10444	-0.001815	0.010375	0.861081	0.196845
family.Peptostreptococcaceae.id.2042	rs10805326	4	14324623	G	A	0.0566637	0.012276	4.03e-06	0.7217	20.739	16061	-0.019655	0.01138	0.084144	0.317741
family.Peptostreptococcaceae.id.2042	rs117020988	7	46710977	C	T	0.182411	0.0372126	1.03e-06	0.06362	27.1807	6831	0.013072	0.016521	0.428821	0.056242
family.Peptostreptococcaceae.id.2042	rs12377846	9	16786784	C	A	-0.252	0.0511627	7.26e-07	0.04871	22.1056	3736	0.03008	0.01989	0.130442	0.04225
family.Peptostreptococcaceae.id.2042	rs12986312	19	17414138	T	G	0.0571818	0.0125947	5.77e-06	0.3221	22.8336	15970	-0.014788	0.008325	0.07567	0.30941
family.Peptostreptococcaceae.id.2042	rs1467258	17	38216487	G	A	0.072584	0.0162321	7.9e-06	0.167	22.8735	15584	0.005964	0.011118	0.59168	0.150478
family.Peptostreptococcaceae.id.2042	rs1520207	3	151781175	C	T	0.0525658	0.0112476	3.17e-06	0.5626	21.8634	16057	0.010984	0.007668	0.152028	0.439992
family.Peptostreptococcaceae.id.2042	rs2644627	8	26726641	C	G	-0.0558506	0.011224	6.33e-07	0.4364	24.6758	16059	0.000788	0.007629	0.917666	0.44483	Palindromic SNP
family.Peptostreptococcaceae.id.2042	rs4692811	4	171180190	C	T	0.0642075	0.0126913	4.21e-07	0.2644	25.7941	16061	-0.008837	0.008535	0.300473	0.274397	Depression
family.Peptostreptococcaceae.id.2042	rs59865771	16	89246670	C	T	-0.0573764	0.0127192	7.69e-06	0.2813	21.3768	16040	2e-05	0.009009	0.998242	0.252461
family.Peptostreptococcaceae.id.2042	rs59987323	22	37976422	C	T	-0.0537078	0.011443	2.7e-06	0.4274	22.0307	15584	0.012982	0.010047	0.196288	0.423669
family.Peptostreptococcaceae.id.2042	rs61841503	10	17019559	G	A	0.0919658	0.0161331	9.8e-09	0.1372	30.7601	15333	0.016766	0.010372	0.105981	0.165134
family.Peptostreptococcaceae.id.2042	rs6721459	2	67852836	A	G	0.0509823	0.0111975	5.08e-06	0.4394	20.5901	16061	0.013042	0.007607	0.086435	0.529275
family.Peptostreptococcaceae.id.2042	rs75819860	18	65324280	T	A	0.126264	0.0268383	2.49e-06	0.07753	26.7301	11697	-0.048829	0.023545	0.038115	0.07093	Palindromic SNP
family.Peptostreptococcaceae.id.2042	rs76982728	7	44312824	T	C	0.124203	0.0266923	3.24e-06	0.03877	12.8728	11185	0.01308	0.019312	0.498236	0.055812
family.Peptostreptococcaceae.id.2042	rs77540684	10	14650535	T	G	0.106725	0.0245638	8.14e-06	0.05169	15.0839	13495	0.017551	0.016034	0.273672	0.059098
family.Peptostreptococcaceae.id.2042	rs9573937	13	77351196	A	G	-0.0693637	0.0142907	1.71e-06	0.1769	22.5321	16061	-0.010573	0.009449	0.263165	0.205889
family.Porphyromonadaceae.id.943	rs10119172	9	2233969	C	G	-0.0737324	0.014259	1.32e-07	0.1511	25.1668	18022	-0.01811	0.010337	0.079769	0.166568	Palindromic SNP
family.Porphyromonadaceae.id.943	rs10762312	10	71571863	G	A	-0.052368	0.0118814	8.7e-06	0.7386	19.1089	18028	-0.005874	0.008713	0.500238	0.266042
family.Porphyromonadaceae.id.943	rs10858364	9	138076081	G	T	0.055316	0.012085	4.31e-06	0.2763	22.0852	18028	0.012965	0.011146	0.244733	0.272818
family.Porphyromonadaceae.id.943	rs17065783	3	62035586	A	G	-0.059133	0.0122235	1.79e-06	0.2237	21.9186	18028	-0.001216	0.008991	0.892416	0.237892
family.Porphyromonadaceae.id.943	rs1980561	14	63386516	A	G	-0.0485289	0.0109284	8.95e-06	0.3857	20.1393	18028	0.008598	0.007812	0.271012	0.371816
family.Porphyromonadaceae.id.943	rs3111851	3	189854046	C	G	0.0581896	0.0121147	2.19e-06	0.7535	22.6971	18024	-0.001154	0.008871	0.896481	0.750594	Palindromic SNP
family.Porphyromonadaceae.id.943	rs35233670	17	63750903	T	C	-0.0473576	0.010602	7.91e-06	0.4414	19.9538	18024	-0.006619	0.007681	0.388832	0.438415
family.Porphyromonadaceae.id.943	rs35961441	1	240929774	A	C	0.0915257	0.0207306	8.37e-06	0.07356	18.7143	16374	0.017213	0.014467	0.234104	0.077114
family.Porphyromonadaceae.id.943	rs6953849	7	69251692	A	G	0.0718149	0.0150724	2.44e-06	0.1471	23.3578	18028	0.007863	0.010505	0.454164	0.154386
family.Porphyromonadaceae.id.943	rs7330827	13	23531802	T	C	-0.103842	0.0237355	8.05e-06	0.07555	20.745	13754	-0.004105	0.015891	0.796151	0.069281
family.Porphyromonadaceae.id.943	rs864093	4	149825977	A	C	-0.0527939	0.0117499	9.6e-06	0.2565	19.1824	18027	0.001478	0.008562	0.862903	0.271065
family.Prevotellaceae.id.960	rs10131942	14	78643095	C	G	0.0701212	0.0158326	8.61e-06	0.164	20.0746	14871	0.00026	0.010396	0.980018	0.160136	Palindromic SNP
family.Prevotellaceae.id.960	rs12057990	1	99470269	C	T	0.0589878	0.0132268	8.97e-06	0.2406	18.9251	14867	-0.000308	0.009014	0.972761	0.251838
family.Prevotellaceae.id.960	rs12118202	1	210681370	T	C	-0.0751986	0.0147265	5.54e-07	0.1899	25.9115	14869	0.00526	0.009654	0.585849	0.202663
family.Prevotellaceae.id.960	rs13069367	3	71801830	A	C	-0.0539768	0.0119687	7.39e-06	0.3549	19.848	14860	-0.000185	0.007919	0.981307	0.353811
family.Prevotellaceae.id.960	rs148376875	3	170126707	T	G	0.084515	0.0179163	2.08e-06	0.1203	21.632	14289	-0.015868	0.013338	0.234153	0.136251
family.Prevotellaceae.id.960	rs2206482	20	9771109	T	G	-0.0569105	0.0117486	1.3e-06	0.4423	23.6954	14808	0.010692	0.00764	0.161687	0.450851
family.Prevotellaceae.id.960	rs2278540	3	32408916	G	A	0.0554249	0.0123265	8.44e-06	0.326	20.0671	14847	-0.019671	0.00819	0.016338	0.328814
family.Prevotellaceae.id.960	rs34071565	11	119712522	T	A	-0.1567	0.0347882	5.6e-06	0.06759	25.2527	8136	0.013542	0.017664	0.443302	0.052799	Palindromic SNP
family.Prevotellaceae.id.960	rs34660375	5	180283881	A	G	-0.0805894	0.0178291	7.4e-06	0.1909	28.7215	14289	0.010529	0.016838	0.531774	0.168147
family.Prevotellaceae.id.960	rs3758087	8	23714609	T	C	0.0564199	0.0124655	8.61e-06	0.7078	19.6038	14871	-0.006891	0.008168	0.39885	0.336311
family.Prevotellaceae.id.960	rs3860225	1	111161677	A	G	0.083936	0.0167936	5.5e-07	0.1382	24.995	14871	-0.009164	0.011497	0.425411	0.128818
family.Prevotellaceae.id.960	rs4493272	2	118910912	T	C	-0.0604992	0.0118027	3.02e-07	0.4712	27.1634	14867	0.00592	0.007728	0.443644	0.423682
family.Prevotellaceae.id.960	rs4685827	3	4864877	T	C	-0.0679529	0.0145407	2.77e-06	0.2237	23.8783	14867	0.003968	0.009463	0.67498	0.200775
family.Prevotellaceae.id.960	rs7252711	19	17460999	A	G	-0.0740876	0.0161926	5.57e-06	0.8728	17.7401	14540	0.010773	0.011337	0.34197	0.13909
family.Prevotellaceae.id.960	rs7975087	12	21404832	C	A	-0.0601448	0.0135454	7.59e-06	0.2286	18.9941	14871	0.004111	0.008875	0.643248	0.235596
family.Prevotellaceae.id.960	rs912860	14	33706908	G	A	-0.229046	0.0483124	9.3e-07	0.9732	22.4636	3479	-0.012258	0.026041	0.637862	0.028613
family.Prevotellaceae.id.960	rs9586501	13	105075823	G	A	0.0592681	0.0127329	2.59e-06	0.3141	22.5348	14868	-0.000953	0.008328	0.908861	0.30496
family.Prevotellaceae.id.960	rs9958960	18	63018983	G	A	-0.0914807	0.0173611	1.06e-07	0.165	32.495	14061	0.00588	0.010847	0.587757	0.144749
family.Rhodospirillaceae.id.2717	rs1035406	5	119372737	G	A	-0.11354	0.0250863	5.84e-06	0.0994	19.6199	8483	0.012113	0.012274	0.323673	0.112747
family.Rhodospirillaceae.id.2717	rs11591293	10	113419797	G	T	0.0743184	0.0158724	2.67e-06	0.4195	22.9215	8500	0.004724	0.007778	0.543638	0.385994
family.Rhodospirillaceae.id.2717	rs12977163	19	28641647	G	C	0.0730951	0.0163491	7.63e-06	0.3678	20.0317	8044	0.016847	0.00817	0.039205	0.369837	Palindromic SNP
family.Rhodospirillaceae.id.2717	rs13336560	16	88554243	C	T	-0.0701719	0.0158061	9.17e-06	0.4563	19.6134	8010	0.031189	0.019533	0.110308	0.51328
family.Rhodospirillaceae.id.2717	rs1549633	5	27945645	A	C	0.0999312	0.0218634	4.7e-06	0.1561	21.1249	8010	0.004475	0.010906	0.681554	0.14765
family.Rhodospirillaceae.id.2717	rs1923415	6	89268715	A	G	-0.0999238	0.0227326	9.64e-06	0.1372	20.1385	8501	0.002981	0.011676	0.798464	0.122488
family.Rhodospirillaceae.id.2717	rs3754624	2	225633812	C	T	0.0971389	0.0200064	1.71e-06	0.162	21.8173	8496	0.003163	0.00971	0.744618	0.184558
family.Rhodospirillaceae.id.2717	rs4278423	10	2670553	T	C	0.107529	0.0235725	3.12e-06	0.1064	18.728	8501	-0.007581	0.0121	0.530969	0.118237
family.Rhodospirillaceae.id.2717	rs4822789	22	27173098	G	C	0.0734321	0.0160521	7.01e-06	0.3926	21.8903	8492	0.002234	0.008109	0.782945	0.349646	Palindromic SNP
family.Rhodospirillaceae.id.2717	rs55876211	3	84471266	C	T	-0.0911851	0.0196395	2.87e-06	0.172	20.1593	8494	0.003224	0.009608	0.737203	0.19066
family.Rhodospirillaceae.id.2717	rs6679026	1	78619512	T	C	0.111984	0.0251088	9.95e-06	0.1074	20.4744	8497	0.017775	0.012685	0.16112	0.103948
family.Rhodospirillaceae.id.2717	rs7001029	8	131958403	C	T	0.117366	0.0261324	5.35e-06	0.09344	18.8114	8044	0.016445	0.012869	0.20128	0.09827
family.Rhodospirillaceae.id.2717	rs72714493	1	92206218	A	G	0.0816858	0.0180791	7.35e-06	0.2157	19.2221	8497	-0.005154	0.009162	0.573766	0.234178
family.Rhodospirillaceae.id.2717	rs74354280	4	134192918	C	T	-0.0911896	0.0204907	6.67e-06	0.1531	18.3668	8501	0.018548	0.010124	0.066959	0.171901
family.Rhodospirillaceae.id.2717	rs76784716	2	169033340	A	G	0.136049	0.0285767	1.49e-06	0.07157	20.9502	8498	0.003476	0.014655	0.812502	0.068585
family.Rhodospirillaceae.id.2717	rs9813022	3	13726736	A	G	-0.0842444	0.0163583	2.53e-07	0.3022	25.5067	8498	-0.003706	0.008275	0.65429	0.296048
family.Rikenellaceae.id.967	rs10217435	9	86052655	C	T	-0.0883756	0.0197506	6.51e-06	0.08748	22.0697	17679	-0.017125	0.014733	0.245068	0.068745
family.Rikenellaceae.id.967	rs10832801	11	17589129	A	C	-0.0534763	0.0122666	7.5e-06	0.2674	19.2895	17199	0.007156	0.009148	0.434121	0.274691
family.Rikenellaceae.id.967	rs1939881	11	95304834	G	A	-0.105589	0.0206213	5.64e-07	0.05765	21.1425	17434	-0.002366	0.016085	0.883034	0.060874
family.Rikenellaceae.id.967	rs2447496	8	99188924	G	A	-0.0549203	0.0121904	6.09e-06	0.7167	21.0894	17199	-0.006544	0.009098	0.471943	0.250598
family.Rikenellaceae.id.967	rs2833282	21	32496710	G	A	0.0711137	0.0156966	4.31e-06	0.1282	20.0063	17680	-0.001651	0.011467	0.885514	0.125335
family.Rikenellaceae.id.967	rs35909684	8	144441740	A	C	-0.0850181	0.0191539	7.1e-06	0.07753	18.177	17565	0.032666	0.014039	0.019998	0.082619
family.Rikenellaceae.id.967	rs36021379	21	28515912	A	G	-0.0656005	0.0144903	7.2e-06	0.1342	17.2148	17199	0.00373	0.01022	0.715171	0.189886
family.Rikenellaceae.id.967	rs4264350	15	71658642	T	C	-0.0526393	0.0108555	1.35e-06	0.3936	23.3979	17668	-0.023887	0.007711	0.001958	0.41646
family.Rikenellaceae.id.967	rs4783173	16	85396629	C	G	0.0481514	0.0110006	7.06e-06	0.5517	19.6159	17086	0.009262	0.008596	0.281256	0.542139	Palindromic SNP
family.Rikenellaceae.id.967	rs59663348	18	4069710	G	A	0.0570915	0.0125048	6.12e-06	0.1948	18.0923	17678	-0.013574	0.009457	0.15119	0.206752
family.Rikenellaceae.id.967	rs62532512	9	14158854	C	A	-0.0504257	0.0107399	2.76e-06	0.5169	22.468	17672	-0.017783	0.007701	0.020947	0.457491
family.Rikenellaceae.id.967	rs67281112	7	135778919	G	C	0.0635814	0.0137451	3.63e-06	0.2167	23.6334	17199	0.003271	0.011504	0.776184	0.212338	Palindromic SNP
family.Rikenellaceae.id.967	rs6744030	2	174257127	C	T	0.0696747	0.0157103	9.32e-06	0.1382	20.3316	17564	-0.00031	0.011601	0.978649	0.134838
family.Rikenellaceae.id.967	rs67705352	1	19790706	T	G	-0.0549688	0.0110534	6.58e-07	0.3738	25.036	17676	0.005982	0.00795	0.451753	0.383153
family.Rikenellaceae.id.967	rs6837275	4	187842232	A	G	0.0570355	0.011887	1.45e-06	0.2535	21.199	17199	-0.001553	0.008953	0.86227	0.280948
family.Rikenellaceae.id.967	rs7242694	18	10338470	C	T	-0.0618674	0.0134882	5.81e-06	0.1809	19.5288	17199	0.006154	0.010384	0.553437	0.199489
family.Rikenellaceae.id.967	rs74474130	14	90270821	T	G	0.137747	0.0295688	3.61e-06	0.06561	25.7742	11055	0.006655	0.020669	0.747466	0.060015
family.Rikenellaceae.id.967	rs77885767	14	21548634	C	T	-0.156209	0.0336482	2.85e-06	0.04771	18.8355	8478	0.029918	0.01738	0.085189	0.050285
family.Rikenellaceae.id.967	rs9389714	6	100244667	C	T	-0.0636841	0.0143416	8.79e-06	0.1789	21.0887	17680	0.010527	0.010756	0.327687	0.146064
family.Rikenellaceae.id.967	rs9578457	13	22867356	G	A	-0.141478	0.0315848	3.99e-06	0.05666	20.1522	9400	0.001762	0.017995	0.921971	0.048599
family.Rikenellaceae.id.967	rs9603208	13	38044689	G	T	0.0821173	0.0159596	1.92e-07	0.1034	22.1307	17680	0.009056	0.012601	0.472347	0.099177
family.Ruminococcaceae.id.2050	rs10093275	8	69732887	C	T	0.0534595	0.011677	5.35e-06	0.7177	21.2554	18335	0.00822	0.008375	0.326315	0.290005
family.Ruminococcaceae.id.2050	rs10166469	2	29829167	T	C	-0.053336	0.0120209	8.52e-06	0.7237	20.8565	18314	-0.016313	0.008701	0.060836	0.262258
family.Ruminococcaceae.id.2050	rs1158100	8	4555684	A	G	-0.0490539	0.0109865	8.61e-06	0.6451	20.2197	18333	-0.00772	0.007948	0.331346	0.386362
family.Ruminococcaceae.id.2050	rs1612733	1	107661606	T	C	0.108708	0.0238006	4.22e-06	0.05964	19.9278	15016	0.025185	0.018891	0.182467	0.054509
family.Ruminococcaceae.id.2050	rs17376049	1	61425267	T	C	0.0848534	0.0172114	7.3e-07	0.1083	25.5274	18333	0.008343	0.011917	0.483924	0.11424
family.Ruminococcaceae.id.2050	rs2113833	2	218216801	T	C	0.169146	0.0355009	1.14e-06	0.9583	9.48368	4140	0.049901	0.01861	0.007349	0.047768	F-statistics<10
family.Ruminococcaceae.id.2050	rs2426816	20	58278102	T	A	-0.0480152	0.0106011	6.04e-06	0.497	20.5092	17774	0.009797	0.007895	0.214599	0.499067	Palindromic SNP
family.Ruminococcaceae.id.2050	rs3009418	1	147744468	C	A	0.0927607	0.0210123	8.69e-06	0.9215	20.4475	16407	-0.011611	0.018162	0.522637	0.076818
family.Ruminococcaceae.id.2050	rs499272	11	116485496	G	C	0.0706431	0.016046	9.29e-06	0.1362	20.9873	17854	0.024327	0.012456	0.050831	0.126118	Palindromic SNP
family.Ruminococcaceae.id.2050	rs55793120	12	47384118	T	C	0.13822	0.0266152	1.44e-07	0.0507	22.8513	12405	-0.01299	0.018418	0.480639	0.066254
family.Ruminococcaceae.id.2050	rs56199908	9	2801371	T	C	-0.199327	0.0410444	1.66e-06	0.05368	22.7612	5618	0.010542	0.017722	0.551949	0.057119
family.Ruminococcaceae.id.2050	rs76724913	1	24473669	T	G	0.0901053	0.0203104	9.6e-06	0.07654	20.1243	17516	-0.018435	0.014852	0.214471	0.06864
family.Streptococcaceae.id.1850	rs10028567	4	53657577	C	T	-0.0934027	0.0190343	3.72e-06	0.08151	21.6432	16549	-0.006345	0.012941	0.623944	0.097488
family.Streptococcaceae.id.1850	rs11110281	12	100584014	T	C	-0.130554	0.0225943	1.4e-08	0.06759	32.9703	15316	0.003408	0.015503	0.826002	0.063505
family.Streptococcaceae.id.1850	rs16950051	12	120729505	A	G	0.107008	0.0236973	5.34e-06	0.05865	18.2668	14431	-0.009732	0.017394	0.575846	0.063522
family.Streptococcaceae.id.1850	rs2370083	14	97526750	G	T	-0.0842751	0.0184509	4.26e-06	0.08847	18.9385	16516	0.017053	0.013402	0.203222	0.09744
family.Streptococcaceae.id.1850	rs2952251	8	10143164	A	G	-0.0639298	0.0126525	3.72e-07	0.7475	25.6654	16612	0.022315	0.008717	0.010486	0.266735	Smoke
family.Streptococcaceae.id.1850	rs35344081	16	991253	G	A	0.0609349	0.0129703	2.64e-06	0.2406	22.584	16624	-0.011189	0.008918	0.209568	0.23837
family.Streptococcaceae.id.1850	rs395407	5	169689604	G	C	-0.0826855	0.0172536	1.33e-06	0.8579	26.8591	16088	-0.009932	0.01357	0.464227	0.849469	Palindromic SNP
family.Streptococcaceae.id.1850	rs4968759	17	61298020	A	G	-0.0544035	0.0111271	8.92e-07	0.4264	24.1003	16624	0.008779	0.007743	0.256882	0.436608
family.Streptococcaceae.id.1850	rs57646748	4	37452858	G	A	-0.088021	0.019876	7.88e-06	0.06759	15.7944	16160	0.01099	0.01573	0.484768	0.063037
family.Streptococcaceae.id.1850	rs6563952	16	73391982	G	C	0.0801931	0.0178576	8.71e-06	0.9076	17.9515	16627	0.001011	0.0135	0.940306	0.909556	Palindromic SNP
family.Streptococcaceae.id.1850	rs6806351	3	132058723	T	C	-0.0619209	0.0135744	6.94e-06	0.2087	20.5365	16198	0.002052	0.009277	0.824931	0.232662
family.Streptococcaceae.id.1850	rs72739637	15	41663393	A	G	0.0927983	0.0192021	1.82e-06	0.1064	24.7823	15111	-0.008809	0.013276	0.507014	0.107677
family.Streptococcaceae.id.1850	rs76717940	3	94153993	T	A	0.150606	0.0334079	3.09e-06	0.06064	19.9955	7720	-0.060682	0.017357	0.000475	0.058731	Palindromic SNP
family.Streptococcaceae.id.1850	rs77968078	1	240441766	G	A	-0.0993013	0.0224788	7.93e-06	0.05666	16.3738	15519	0.016418	0.015664	0.294572	0.062193
family.Streptococcaceae.id.1850	rs7916711	10	28588269	A	G	0.0959639	0.021545	6.33e-06	0.06461	17.2869	15515	0.007168	0.01529	0.639243	0.062129
family.Streptococcaceae.id.1850	rs957755	7	46778653	T	G	-0.0642449	0.0142702	7.42e-06	0.1909	21.2242	16627	-0.010493	0.010084	0.298063	0.176431
family.Streptococcaceae.id.1850	rs9903102	17	80576624	C	A	-0.0693015	0.0154096	4.92e-06	0.164	21.9177	16623	0.002114	0.011154	0.849647	0.145613
family.Veillonellaceae.id.2172	rs111810795	14	102897930	C	T	-0.0867108	0.0180573	1.73e-06	0.1074	22.5254	15605	-0.024233	0.013145	0.065271	0.106053
family.Veillonellaceae.id.2172	rs114889439	13	61597625	A	G	-0.253809	0.0539169	6.19e-06	0.05268	21.1351	3268	-0.016341	0.019521	0.402555	0.041876
family.Veillonellaceae.id.2172	rs11700976	21	35576123	C	A	0.0503337	0.0113763	9.25e-06	0.4503	20.0538	15971	-0.002258	0.007637	0.767481	0.489105
family.Veillonellaceae.id.2172	rs12186441	5	132646303	G	A	0.208096	0.0453999	4.53e-06	0.03678	16.1087	5236	0.002428	0.018435	0.895185	0.04712
family.Veillonellaceae.id.2172	rs12668619	7	21637810	A	G	0.055301	0.0117654	2.57e-06	0.3549	22.3931	15971	-0.007265	0.007901	0.357764	0.360899
family.Veillonellaceae.id.2172	rs12741784	1	50088819	C	T	-0.0621452	0.0119266	1.28e-07	0.336	27.3869	15867	0.00482	0.008183	0.555918	0.356933
family.Veillonellaceae.id.2172	rs1442060	4	46366067	G	A	-0.0514024	0.0112125	4.51e-06	0.506	21.1282	15976	0.006356	0.007899	0.421056	0.491141
family.Veillonellaceae.id.2172	rs1447205	8	41231597	G	C	-0.0520689	0.0115656	7.35e-06	0.6382	20.0186	15971	0.015682	0.007856	0.045939	0.607169	Palindromic SNP
family.Veillonellaceae.id.2172	rs1693340	18	30208691	T	C	0.0818934	0.018245	9.25e-06	0.1262	22.3024	15058	0.004809	0.012165	0.692618	0.115753
family.Veillonellaceae.id.2172	rs2175069	4	23317124	A	G	-0.0526752	0.0114886	4.64e-06	0.6143	21.0309	15976	0.006104	0.007828	0.435523	0.394199
family.Veillonellaceae.id.2172	rs2561116	5	38348199	T	G	-0.083617	0.0187159	7.89e-06	0.1133	22.4724	15976	-0.002254	0.013304	0.865444	0.089923
family.Veillonellaceae.id.2172	rs2585520	13	78785141	G	T	-0.0904972	0.0200428	5.27e-06	0.0825	19.2399	15501	-0.015807	0.014122	0.262986	0.085066
family.Veillonellaceae.id.2172	rs4263802	8	138319508	G	A	0.050942	0.0114921	7.45e-06	0.6163	19.6296	15976	-0.002148	0.007743	0.781463	0.404559
family.Veillonellaceae.id.2172	rs4461038	15	78546996	A	G	-0.0554965	0.0119467	3.73e-06	0.6938	20.9267	15973	-0.0093	0.007942	0.241547	0.359183
family.Veillonellaceae.id.2172	rs4797169	18	462180	T	C	0.0587799	0.0128297	4.49e-06	0.2505	20.7487	15974	0.005049	0.008948	0.572657	0.248975
family.Veillonellaceae.id.2172	rs61264131	6	139188534	A	C	0.202367	0.0464388	6.75e-06	0.0497	11.9336	3075	0.003301	0.01782	0.853033	0.045718
family.Veillonellaceae.id.2172	rs6692542	1	244391618	A	G	0.0534397	0.0118254	8.68e-06	0.6272	21.3616	15976	-0.003497	0.008706	0.687944	0.392617
family.Veillonellaceae.id.2172	rs6909981	6	75534152	C	T	-0.0638697	0.0141765	5.48e-06	0.2018	21.0202	15976	-0.013909	0.009691	0.151195	0.210503
family.Veillonellaceae.id.2172	rs75768969	13	101617913	C	G	-0.0703773	0.0156855	7.19e-06	0.161	21.4018	15975	0.002079	0.010792	0.847223	0.149753	Palindromic SNP
family.Veillonellaceae.id.2172	rs79535861	13	38326692	A	C	0.100666	0.0207016	1.58e-06	0.08847	24.653	15061	0.010532	0.013587	0.438258	0.089888
family.Veillonellaceae.id.2172	rs9345168	6	92380922	C	A	0.0509102	0.0113253	8.49e-06	0.5338	20.6331	15976	-0.001602	0.007579	0.832634	0.500468
family.Verrucomicrobiaceae.id.4036	rs11184341	1	105422565	G	C	0.0655301	0.014223	4.14e-06	0.7217	20.4969	11864	0.00154	0.008437	0.855125	0.711153	Palindromic SNP
family.Verrucomicrobiaceae.id.4036	rs111862613	12	130309670	T	C	0.0907065	0.0196746	3.73e-06	0.166	26.5302	11621	-0.004791	0.015743	0.76087	0.169812
family.Verrucomicrobiaceae.id.4036	rs117107102	18	49473635	A	G	0.204683	0.0431573	2.92e-06	0.04473	17.8688	4975	0.002385	0.018624	0.898062	0.047831
family.Verrucomicrobiaceae.id.4036	rs11729256	4	95027272	T	C	0.0749798	0.0150177	6.73e-07	0.2386	24.2738	11861	-0.023921	0.008857	0.006934	0.251982
family.Verrucomicrobiaceae.id.4036	rs12908520	15	97570657	G	A	0.0619104	0.0130946	2.15e-06	0.4563	22.6003	11863	0.000843	0.007657	0.912278	0.429901
family.Verrucomicrobiaceae.id.4036	rs2602429	16	81063149	C	T	0.0745516	0.0156195	2.7e-06	0.7783	22.4611	11690	-0.005748	0.009532	0.546485	0.215834
family.Verrucomicrobiaceae.id.4036	rs4242783	10	5064327	G	A	0.0687992	0.0147694	2.75e-06	0.7127	22.6998	11690	0.011747	0.009265	0.204788	0.264935
family.Verrucomicrobiaceae.id.4036	rs4936098	11	130280667	A	G	0.0648691	0.0135928	1.13e-06	0.66	22.433	11858	-0.006841	0.008143	0.400842	0.374763
family.Verrucomicrobiaceae.id.4036	rs61779207	1	41074472	G	A	-0.0758811	0.0167762	6.63e-06	0.1779	19.5513	11591	0.001814	0.009726	0.852067	0.186515
family.Verrucomicrobiaceae.id.4036	rs74542928	4	100544188	T	C	0.112124	0.0236422	1.65e-06	0.07853	20.4407	11216	0.025873	0.013437	0.054176	0.088125
family.Verrucomicrobiaceae.id.4036	rs9349825	6	56341481	A	G	-0.0704354	0.0147128	2.51e-06	0.2793	23.7271	11858	-0.00454	0.008749	0.603787	0.257115
family.Verrucomicrobiaceae.id.4036	rs941682	20	31867840	G	A	-0.0631526	0.0143767	9.58e-06	0.3111	20.2186	11809	0.004368	0.00846	0.605643	0.279828
family.Victivallaceae.id.2255	rs11671100	19	711637	A	C	-0.160034	0.0349472	4.08e-06	0.2008	27.5915	3331	0.019992	0.012582	0.112065	0.182033
family.Victivallaceae.id.2255	rs11764871	7	146808977	G	T	0.127099	0.025656	7.49e-07	0.2505	23.844	3909	-0.000122	0.00841	0.988376	0.29476
family.Victivallaceae.id.2255	rs2546105	5	94692439	A	T	0.126643	0.0257111	1.03e-06	0.7545	23.4006	3917	0.003945	0.008477	0.641653	0.711204	Palindromic SNP
family.Victivallaceae.id.2255	rs2944282	7	57589803	T	C	-0.124197	0.0257026	1.57e-06	0.3002	23.1768	3555	0.006146	0.00837	0.462794	0.300926
family.Victivallaceae.id.2255	rs34962571	12	131103256	A	C	-0.186945	0.0418412	6.25e-06	0.0825	17.2067	3237	0.001119	0.014129	0.936829	0.091363
family.Victivallaceae.id.2255	rs4396289	11	9316730	C	T	-0.152918	0.0288525	1.54e-07	0.16	24.7383	3913	-0.028732	0.010219	0.004943	0.168815
family.Victivallaceae.id.2255	rs61702987	2	31211657	T	C	0.145501	0.0300007	3.08e-06	0.175	24.012	3906	-0.008871	0.010263	0.387412	0.183317
family.Victivallaceae.id.2255	rs62570196	9	111086170	C	T	-0.246101	0.0483077	2.7e-07	0.06859	24.0908	3091	-0.00687	0.014855	0.643743	0.07675
family.Victivallaceae.id.2255	rs6545794	2	60484909	A	G	-0.197786	0.0410495	5.97e-07	0.08847	24.8517	3916	0.013904	0.014381	0.33363	0.070741
family.Victivallaceae.id.2255	rs67832247	2	2649472	C	T	-0.123489	0.0266695	3.24e-06	0.2694	21.4573	3555	0.002246	0.010477	0.830243	0.290357
family.Victivallaceae.id.2255	rs7077363	10	95286954	G	A	0.148942	0.0318366	2.83e-06	0.164	23.93	3912	0.009182	0.010343	0.374685	0.159418
family.Victivallaceae.id.2255	rs7314815	12	102525047	G	A	0.101088	0.0225594	6.4e-06	0.503	20.0795	3912	-0.00171	0.007627	0.82259	0.506113
family.Victivallaceae.id.2255	rs7627405	3	9968555	C	T	-0.134158	0.0301427	8.19e-06	0.167	17.8814	3555	-0.00188	0.011849	0.873903	0.182498
family.Victivallaceae.id.2255	rs7860510	9	94128796	G	C	0.164855	0.0375128	9.6e-06	0.09742	18.777	3912	-0.004407	0.012815	0.730946	0.096539	Palindromic SNP
genus.Actinomyces.id.423	rs10787984	10	121356829	G	C	0.094316	0.0213513	9.62e-06	0.1759	19.3044	7468	0.005574	0.010134	0.582355	0.176847	Palindromic SNP
genus.Actinomyces.id.423	rs2715439	15	99492313	C	T	0.0746684	0.0164822	6.27e-06	0.5457	20.6962	7468	-0.012365	0.00777	0.111513	0.456215
genus.Actinomyces.id.423	rs34583783	6	67207371	G	T	0.126596	0.0268461	4.49e-06	0.1024	22.0608	7468	0.000767	0.012666	0.951688	0.103918
genus.Actinomyces.id.423	rs35011108	6	133007480	A	G	0.232634	0.0512044	6.34e-06	0.06362	22.7986	3515	-0.027804	0.021139	0.188386	0.047176
genus.Actinomyces.id.423	rs4073240	6	169224781	G	A	0.0749687	0.0167368	7.94e-06	0.3827	19.8787	7468	-0.002996	0.008093	0.711257	0.377118
genus.Actinomyces.id.423	rs4146653	10	4782841	G	A	0.0985224	0.0214182	4.5e-06	0.1968	22.9811	7468	0.007035	0.0101	0.486106	0.179718
genus.Actinomyces.id.423	rs71315246	3	101352439	A	G	-0.0969809	0.021925	9.83e-06	0.1431	17.2609	7468	-0.021556	0.010696	0.043891	0.146197
genus.Actinomyces.id.423	rs7915461	10	127532121	T	C	0.18776	0.0401636	5.92e-06	0.9423	20.319	5282	-0.007069	0.01696	0.676841	0.084431
genus.Adlercreutzia.id.812	rs1046175	10	135204950	C	G	0.112758	0.0255994	6.36e-06	0.8738	22.6338	8051	-0.016497	0.012909	0.201252	0.881712	Palindromic SNP
genus.Adlercreutzia.id.812	rs12522517	5	31991834	A	T	-0.104884	0.0234695	4.41e-06	0.1272	20.0417	8187	0.016498	0.012717	0.194488	0.128227	Palindromic SNP
genus.Adlercreutzia.id.812	rs2147798	1	201061818	C	G	0.0922959	0.0192121	1.4e-06	0.8042	22.1676	8243	-0.006572	0.009547	0.491224	0.803226	Palindromic SNP
genus.Adlercreutzia.id.812	rs80078995	5	94059857	A	T	-0.11324	0.0232586	1.57e-06	0.1342	24.6305	8243	-0.003667	0.011533	0.750489	0.124788	Palindromic SNP
genus.Adlercreutzia.id.812	rs11604400	11	98386085	C	T	-0.102524	0.0234834	9.74e-06	0.1153	17.4178	8107	0.005515	0.011953	0.644561	0.112307
genus.Adlercreutzia.id.812	rs13231526	7	48844151	C	A	0.143237	0.0311654	4.81e-06	0.06362	19.7238	8051	-0.002377	0.014815	0.8725	0.072406
genus.Adlercreutzia.id.812	rs2717140	18	75009770	C	T	-0.119225	0.0251081	2.05e-06	0.1113	23.2391	8243	-0.009097	0.012472	0.465784	0.10776
genus.Adlercreutzia.id.812	rs55719207	3	105355971	G	A	-0.0699243	0.0158036	9.61e-06	0.4175	19.645	8243	-0.007312	0.008224	0.37396	0.420331
genus.Adlercreutzia.id.812	rs6664405	1	69444163	T	C	-0.0953084	0.0210752	5.23e-06	0.1441	18.0757	8051	-0.003091	0.011217	0.78288	0.159606
genus.Adlercreutzia.id.812	rs7680684	4	171281359	C	T	-0.083381	0.0168901	9.77e-07	0.675	25.215	8243	0.009953	0.008315	0.231258	0.299449
genus.Adlercreutzia.id.812	rs9490822	6	123909083	C	T	-0.0734512	0.0155789	2.54e-06	0.4473	22.0423	8243	0.002151	0.007677	0.779313	0.464492
genus.Adlercreutzia.id.812	rs9915817	17	48864179	T	C	0.0749219	0.016833	8.22e-06	0.671	20.475	8243	-4e-05	0.008291	0.996116	0.31269
genus.Akkermansia.id.4037	rs11184341	1	105422565	G	C	0.0655855	0.0142236	4.06e-06	0.7217	20.5299	11863	0.00154	0.008437	0.855125	0.711153	Palindromic SNP
genus.Akkermansia.id.4037	rs4936098	11	130280667	A	G	0.0649225	0.0135934	1.1e-06	0.66	22.4681	11857	-0.006841	0.008143	0.400842	0.374763	Diastolic blood pressure
genus.Akkermansia.id.4037	rs111862613	12	130309670	T	C	0.0911199	0.0196748	3.39e-06	0.166	26.7708	11620	-0.004791	0.015743	0.76087	0.169812
genus.Akkermansia.id.4037	rs117107102	18	49473635	A	G	0.204406	0.0431629	3.01e-06	0.04473	17.8167	4974	0.002385	0.018624	0.898062	0.047831
genus.Akkermansia.id.4037	rs11729256	4	95027272	T	C	0.0750473	0.0150184	6.58e-07	0.2386	24.3155	11860	-0.023921	0.008857	0.006934	0.251982
genus.Akkermansia.id.4037	rs12908520	15	97570657	G	A	0.061772	0.0130954	2.26e-06	0.4563	22.4973	11862	0.000843	0.007657	0.912278	0.429901
genus.Akkermansia.id.4037	rs2602429	16	81063149	C	T	0.0745352	0.0156201	2.72e-06	0.7783	22.4493	11689	-0.005748	0.009532	0.546485	0.215834
genus.Akkermansia.id.4037	rs4242783	10	5064327	G	A	0.0685454	0.0147701	3e-06	0.7127	22.5304	11689	0.011747	0.009265	0.204788	0.264935
genus.Akkermansia.id.4037	rs61779207	1	41074472	G	A	-0.0760539	0.0167769	6.32e-06	0.1779	19.6389	11590	0.001814	0.009726	0.852067	0.186515
genus.Akkermansia.id.4037	rs74542928	4	100544188	T	C	0.112623	0.0236434	1.48e-06	0.07853	20.6214	11215	0.025873	0.013437	0.054176	0.088125
genus.Akkermansia.id.4037	rs9349825	6	56341481	A	G	-0.0703407	0.0147133	2.6e-06	0.2793	23.6612	11857	-0.00454	0.008749	0.603787	0.257115
genus.Akkermansia.id.4037	rs941682	20	31867840	G	A	-0.0632957	0.0143777	9.17e-06	0.3111	20.3088	11808	0.004368	0.00846	0.605643	0.279828
genus.Alistipes.id.968	rs67281112	7	135778919	G	C	0.0634575	0.0137846	3.92e-06	0.2167	23.392	17090	0.003271	0.011504	0.776184	0.212338	Palindromic SNP
genus.Alistipes.id.968	rs1107244	13	38057357	G	A	0.0758558	0.0171182	3.59e-06	0.07853	14.6431	17571	0.000349	0.014056	0.980205	0.07655
genus.Alistipes.id.968	rs11769002	7	62443498	G	A	-0.0528793	0.0109389	1.45e-06	0.4006	23.6243	17571	0.007519	0.00793	0.343034	0.394318
genus.Alistipes.id.968	rs11958296	5	177755179	A	G	-0.0981222	0.0218272	9.3e-06	0.07058	20.5042	16214	-0.002638	0.015031	0.860646	0.074868
genus.Alistipes.id.968	rs12990744	2	178000949	C	T	-0.0776618	0.0172986	8.21e-06	0.1233	21.7938	16694	0.010414	0.013664	0.445963	0.120122
genus.Alistipes.id.968	rs1689282	9	14080129	A	C	-0.0520061	0.0113942	5.28e-06	0.34	20.7673	17090	-0.028271	0.00809	0.000478	0.326306
genus.Alistipes.id.968	rs2290844	10	127787142	C	T	0.0813969	0.0191632	9.1e-06	0.1133	23.4195	17571	0.005053	0.014023	0.718595	0.077111
genus.Alistipes.id.968	rs2450745	8	144428720	A	C	-0.080524	0.0184702	7.12e-06	0.0825	17.2629	17571	0.033166	0.013701	0.015509	0.083769
genus.Alistipes.id.968	rs2875322	11	130887552	T	C	-0.0580945	0.0131432	8.78e-06	0.7932	19.3501	17459	-0.019444	0.009737	0.045853	0.207449
genus.Alistipes.id.968	rs34417064	17	52776479	A	G	-0.048202	0.0106868	7.01e-06	0.5119	20.4211	17570	-0.007596	0.007595	0.317243	0.483864
genus.Alistipes.id.968	rs4810359	20	41191335	A	G	-0.0652428	0.0146155	7.5e-06	0.1471	18.581	17380	-0.004997	0.01046	0.632874	0.164285
genus.Alistipes.id.968	rs62576416	9	112120264	T	C	0.0492647	0.0109733	7.5e-06	0.3976	20.4415	17564	0.003253	0.007888	0.680084	0.398574
genus.Alistipes.id.968	rs67705352	1	19790706	T	G	-0.0532404	0.0110864	1.65e-06	0.3738	23.3394	17567	0.005982	0.00795	0.451753	0.383153
genus.Alistipes.id.968	rs7129639	11	17511427	C	A	-0.0524955	0.0109584	1.78e-06	0.5984	23.3014	17571	0.01279	0.007886	0.104847	0.360774
genus.Alistipes.id.968	rs8130320	21	40580258	A	G	-0.049002	0.010717	4.84e-06	0.4821	21.0915	17571	-0.021306	0.007622	0.005196	0.440582
genus.Allisonella.id.2174	rs594561	11	88632972	C	T	0.112231	0.0251681	9.41e-06	0.5586	20.063	3212	0.005299	0.007701	0.491398	0.448832	Diastolic blood pressure
genus.Allisonella.id.2174	rs685403	18	75370866	G	C	-0.175203	0.0404474	4.88e-06	0.1083	19.1447	3212	0.01339	0.013338	0.31541	0.088961	Palindromic SNP
genus.Allisonella.id.2174	rs1901739	5	114286707	T	G	0.115769	0.0248626	3.59e-06	0.505	21.6537	3212	0.010369	0.007647	0.175101	0.463874
genus.Allisonella.id.2174	rs35110698	12	28018998	T	C	-0.146322	0.0320852	5.72e-06	0.1491	17.5338	3212	-0.009427	0.010428	0.365985	0.157821
genus.Allisonella.id.2174	rs35778461	9	100150556	C	T	0.146679	0.0297186	1.21e-06	0.1918	21.5548	3212	0.029238	0.009432	0.001944	0.20377
genus.Allisonella.id.2174	rs602075	9	79110160	A	G	0.168974	0.0296976	3.57e-08	0.7694	32.8557	3212	-0.008595	0.008646	0.32017	0.267711
genus.Allisonella.id.2174	rs6742198	2	33607071	G	A	0.149152	0.0316484	3.35e-06	0.8042	22.436	3182	-0.010972	0.009456	0.245908	0.212433
genus.Allisonella.id.2174	rs76904847	7	137968010	G	A	0.148523	0.0334857	6.09e-06	0.1899	21.7304	3182	0.014666	0.012203	0.229394	0.177977
genus.Allisonella.id.2174	rs7898615	10	122413451	T	G	0.167966	0.0373586	8.87e-06	0.1153	18.5828	3212	-0.016336	0.012242	0.182031	0.128078
genus.Alloprevotella.id.961	rs17380632	3	79794395	A	T	0.125564	0.0280409	9.27e-06	0.3032	20.1666	3009	-0.002937	0.008406	0.726829	0.287143	Palindromic SNP
genus.Alloprevotella.id.961	rs12675596	8	69994816	G	T	0.145669	0.0290678	9.64e-07	0.2445	23.7511	3008	0.000354	0.008985	0.968552	0.23716
genus.Alloprevotella.id.961	rs2154444	21	36053643	T	G	0.138234	0.0308961	8.37e-06	0.7773	20.0257	3009	0.004274	0.009381	0.648692	0.204732
genus.Alloprevotella.id.961	rs34619204	21	40993008	G	A	-0.156037	0.0344392	8.84e-06	0.1998	23.5472	3003	0.013333	0.009755	0.171673	0.194422
genus.Alloprevotella.id.961	rs4364940	1	234126516	A	G	0.126418	0.0282207	8.58e-06	0.2793	19.4654	3008	-0.025885	0.008694	0.002917	0.261789
genus.Alloprevotella.id.961	rs4680035	3	152805600	A	G	-0.119599	0.0259446	4.99e-06	0.4543	21.4645	3007	0.008947	0.007612	0.23982	0.540762
genus.Alloprevotella.id.961	rs58212166	4	189076705	A	G	-0.161506	0.0359102	7.94e-06	0.1332	18.1974	3005	0.009174	0.011174	0.411643	0.142633
genus.Anaerofilum.id.2053	rs17105491	10	125294406	G	C	-0.193107	0.0411187	1.57e-06	0.05964	20.3882	4856	-0.013604	0.015549	0.381648	0.06897	Palindromic SNP
genus.Anaerofilum.id.2053	rs10794359	11	1051715	T	C	-0.0953524	0.02006	2.23e-06	0.5129	22.7822	4994	0.006596	0.008395	0.432016	0.47564
genus.Anaerofilum.id.2053	rs1563175	2	3838940	A	C	0.0923834	0.0202157	5.54e-06	0.4443	21.3685	5051	-0.002187	0.007694	0.77618	0.423371
genus.Anaerofilum.id.2053	rs17012738	2	76698142	T	G	0.0903417	0.0200239	7.24e-06	0.4076	19.9791	5051	-0.012364	0.007624	0.104873	0.442833
genus.Anaerofilum.id.2053	rs17096874	14	30991358	C	T	-0.126337	0.0268919	2.86e-06	0.1809	23.9955	5051	-0.003525	0.009931	0.722634	0.173553
genus.Anaerofilum.id.2053	rs356049	17	6450532	G	A	0.132603	0.0289802	6.56e-06	0.1859	26.7107	4994	-0.007018	0.01338	0.599938	0.142525
genus.Anaerofilum.id.2053	rs4244069	12	67167461	G	A	-0.146775	0.0326594	9.81e-06	0.8867	21.8583	5030	-0.013553	0.01223	0.267755	0.114031
genus.Anaerofilum.id.2053	rs4506496	1	247145690	G	A	0.10309	0.0212861	1.49e-06	0.663	23.5388	4935	-0.005391	0.008304	0.516227	0.333045
genus.Anaerofilum.id.2053	rs712981	3	129686434	A	C	0.10076	0.0202902	6.83e-07	0.4185	25.0729	5051	0.015117	0.007756	0.051304	0.4078
genus.Anaerofilum.id.2053	rs79598899	2	191139151	C	T	0.182586	0.0357284	3.75e-07	0.0825	23.8762	4709	-0.041718	0.016529	0.011628	0.082739
genus.Anaerofilum.id.2053	rs816292	12	117811409	T	C	-0.113003	0.02204	2.64e-07	0.2425	23.6382	5017	0.014911	0.008504	0.079548	0.268053
genus.Anaerofilum.id.2053	rs9299345	9	104339812	T	C	-0.1364	0.0302372	8.04e-06	0.1173	19.5276	5051	-0.006106	0.011416	0.592763	0.129191
genus.Anaerostipes.id.1991	rs13376554	1	67595108	A	T	0.197389	0.0458642	7.72e-06	0.03082	7.23014	3101	0.012599	0.023781	0.596297	0.030535	Palindromic SNP
genus.Anaerostipes.id.1991	rs7823228	8	128397494	G	C	-0.0621085	0.0136614	5.84e-06	0.7843	21.4888	16445	-0.009004	0.009774	0.356941	0.791194	Palindromic SNP
genus.Anaerostipes.id.1991	rs10502061	11	105615253	A	G	0.0835752	0.0192017	7.94e-06	0.09443	20.1205	16825	-0.006843	0.013418	0.610091	0.086728
genus.Anaerostipes.id.1991	rs2014785	3	171100102	T	C	0.0515687	0.0112199	4.68e-06	0.3887	20.8066	16445	6.4e-05	0.007905	0.993572	0.41994
genus.Anaerostipes.id.1991	rs2396460	2	228018671	T	C	-0.0512653	0.0109555	2.91e-06	0.5606	21.9228	16912	0.000572	0.007805	0.941527	0.462555
genus.Anaerostipes.id.1991	rs2804244	10	117383184	A	G	-0.053089	0.0110983	2.04e-06	0.5447	23.6921	16926	0.013154	0.007621	0.084366	0.475753
genus.Anaerostipes.id.1991	rs3900776	9	13525082	G	A	-0.110013	0.0236302	2.75e-06	0.07058	23.366	14694	-0.010511	0.015845	0.507113	0.069253
genus.Anaerostipes.id.1991	rs60983350	17	2850737	G	A	-0.0539901	0.0116575	4.42e-06	0.4354	23.4539	16344	-0.020414	0.012696	0.107844	0.398589
genus.Anaerostipes.id.1991	rs62157625	2	142774333	T	C	0.088573	0.0185548	1.45e-06	0.1133	24.0182	15215	-0.020877	0.013244	0.114953	0.116527
genus.Anaerostipes.id.1991	rs62215703	21	25873624	G	A	0.0644965	0.0136702	1.98e-06	0.2197	22.207	15550	0.003075	0.009343	0.742079	0.210669
genus.Anaerostipes.id.1991	rs6474958	9	1582701	A	G	-0.0500065	0.0112001	6.74e-06	0.5974	20.3724	16918	0.006117	0.007745	0.429605	0.412299
genus.Anaerostipes.id.1991	rs6726833	2	39351569	C	A	-0.0877497	0.0189408	3.32e-06	0.09443	22.314	16924	0.012933	0.015124	0.392464	0.072049
genus.Anaerostipes.id.1991	rs6854026	4	169690814	T	C	-0.0508482	0.0109075	3.2e-06	0.4881	21.8882	16921	-0.018329	0.007647	0.016551	0.519981
genus.Anaerostipes.id.1991	rs7193624	16	77574020	C	T	0.0750642	0.0150723	5.35e-07	0.8509	24.2313	16926	0.000746	0.010885	0.94534	0.148812
genus.Anaerostipes.id.1991	rs78735375	19	1497547	A	C	-0.137429	0.0305304	5.33e-06	0.05268	19.5624	10360	-0.006642	0.020668	0.747933	0.047663
genus.Anaerotruncus.id.2054	rs12056802	8	74713100	C	G	0.0774194	0.0177178	6.13e-06	0.0825	14.5385	16010	-0.015924	0.01307	0.223081	0.094739	Palindromic SNP
genus.Anaerotruncus.id.2054	rs2704155	11	54908652	T	A	-0.106235	0.0234815	5.42e-06	0.9652	9.42118	12419	0.091446	0.049586	0.065165	0.94704	Palindromic SNP
genus.Anaerotruncus.id.2054	rs7155595	14	77502546	C	A	0.0539336	0.0118903	7.55e-06	0.3091	20.5886	16553	-0.012396	0.008152	0.128343	0.330543	Nervous
genus.Anaerotruncus.id.2054	rs7675045	4	172808992	A	T	-0.0497815	0.0110573	6.92e-06	0.4722	20.4863	16566	0.017185	0.007683	0.025334	0.437582	Palindromic SNP
genus.Anaerotruncus.id.2054	rs10150232	14	30418008	A	G	0.0567088	0.0124877	6.68e-06	0.2535	19.638	16117	0.002983	0.008606	0.728879	0.277506
genus.Anaerotruncus.id.2054	rs11018566	11	89040226	A	G	-0.156465	0.0366032	6.14e-06	0.05169	15.099	6278	0.005575	0.01912	0.770626	0.050229
genus.Anaerotruncus.id.2054	rs115414803	4	88163243	A	C	-0.144356	0.0317524	6.83e-06	0.05865	21.3818	9273	-0.02759	0.017584	0.116632	0.05751
genus.Anaerotruncus.id.2054	rs1272208	9	78630894	G	T	-0.0611743	0.0129831	4.28e-06	0.7197	24.3685	16117	0.00214	0.008962	0.811244	0.242835
genus.Anaerotruncus.id.2054	rs1431492	3	150855371	C	T	-0.0654996	0.0146188	7.36e-06	0.1829	21.2599	16560	0.005563	0.010243	0.587115	0.168089
genus.Anaerotruncus.id.2054	rs17734739	2	211663702	T	C	0.0660052	0.014908	7.43e-06	0.1899	21.3753	15927	0.008023	0.010194	0.431232	0.168456
genus.Anaerotruncus.id.2054	rs34449434	12	76523655	A	C	-0.0497004	0.0113402	9.85e-06	0.4563	19.7753	16117	-0.013945	0.009887	0.158418	0.434129
genus.Anaerotruncus.id.2054	rs4669806	2	12200752	G	T	0.0576389	0.0122994	2.42e-06	0.2495	20.6342	16566	-0.009521	0.008573	0.266706	0.271863
genus.Anaerotruncus.id.2054	rs6494922	15	33459867	A	G	0.0903106	0.0202257	6.62e-06	0.07256	17.6542	16067	0.011394	0.014765	0.440318	0.072403
genus.Anaerotruncus.id.2054	rs6563550	13	38058413	T	C	0.0877135	0.0176745	2.35e-07	0.07853	18.4641	16566	-0.000249	0.014063	0.985841	0.076486
genus.Anaerotruncus.id.2054	rs8005030	14	30607199	C	T	0.0554447	0.0117854	2.28e-06	0.3022	21.4799	16548	-0.003807	0.008165	0.641058	0.32282
genus.Anaerotruncus.id.2054	rs9347879	6	165015261	T	C	0.050618	0.011049	4.22e-06	0.4602	21.1124	16566	-0.007435	0.007585	0.326916	0.467902
genus.Bacteroides.id.918	rs2366421	3	62019400	T	A	-0.0528153	0.0117124	7.65e-06	0.2336	18.2933	18299	-0.002741	0.008709	0.752978	0.26297	Palindromic SNP
genus.Bacteroides.id.918	rs495004	9	112855426	C	G	-0.0607475	0.0129865	3.42e-06	0.2097	21.6823	17707	-0.000411	0.009536	0.965624	0.204734	Palindromic SNP
genus.Bacteroides.id.918	rs11585893	1	10644351	A	G	-0.0740746	0.0147633	1.8e-06	0.1481	24.7057	17821	-0.001921	0.011305	0.865048	0.14319
genus.Bacteroides.id.918	rs13207588	6	41519430	A	G	-0.059205	0.0131195	7.49e-06	0.2326	22.1829	17707	0.000674	0.011372	0.952715	0.237921
genus.Bacteroides.id.918	rs1340391	1	102960989	T	C	-0.0592004	0.0132244	6.73e-06	0.1918	19.9053	18302	-0.001271	0.009745	0.896188	0.192485
genus.Bacteroides.id.918	rs17619981	19	24342250	T	G	0.0880978	0.0187002	2.69e-06	0.06561	15.0488	15801	-0.001997	0.012152	0.869448	0.109689
genus.Bacteroides.id.918	rs2023437	14	22045949	T	C	-0.0782324	0.0167634	5.02e-06	0.1243	23.3239	17484	0.021202	0.012162	0.081279	0.113574
genus.Bacteroides.id.918	rs66474973	20	58605432	G	T	0.0812515	0.0164479	6.81e-07	0.1153	23.4708	17405	0.006031	0.012608	0.632426	0.11103
genus.Bacteroides.id.918	rs66710942	3	77215327	C	T	0.0488038	0.0107412	5.86e-06	0.5845	20.6385	17821	0.012464	0.007841	0.111901	0.411222
genus.Bacteroides.id.918	rs6795673	3	10593224	C	T	0.0538565	0.0105251	3.38e-07	0.4115	25.7431	18301	0.020743	0.007595	0.006325	0.450156
genus.Bacteroides.id.918	rs9507307	13	24910476	C	T	0.0604456	0.0129128	2.13e-06	0.1899	20.4623	18184	0.002238	0.010656	0.833642	0.195024
genus.Barnesiella.id.944	rs2057922	7	10076378	G	C	0.0915241	0.0194623	3.83e-06	0.8936	22.6647	14208	0.005626	0.012749	0.659013	0.898136	Palindromic SNP
genus.Barnesiella.id.944	rs28418786	8	25834694	C	G	-0.0791324	0.0174957	6.48e-06	0.1561	22.6331	13698	-0.022595	0.011498	0.049425	0.130458	Palindromic SNP
genus.Barnesiella.id.944	rs28479800	1	206216607	A	T	-0.09152	0.0210002	7.93e-06	0.09742	18.2874	12399	0.00521	0.015924	0.743528	0.094349	Palindromic SNP
genus.Barnesiella.id.944	rs11155559	6	148601905	T	C	0.0956023	0.0212961	8.92e-06	0.09543	21.1479	13383	-0.003836	0.01329	0.77284	0.090084
genus.Barnesiella.id.944	rs12909713	15	87145913	C	T	-0.0550716	0.0120039	4.95e-06	0.4692	21.4887	14205	0.003482	0.007661	0.649479	0.434391
genus.Barnesiella.id.944	rs13242616	7	122021518	T	C	-0.0583747	0.0123176	2.29e-06	0.6302	22.1805	13945	0.000716	0.009175	0.93774	0.390851
genus.Barnesiella.id.944	rs199035	6	23435415	G	A	0.0559495	0.0119716	3e-06	0.5089	21.8505	13945	-0.007446	0.00771	0.334145	0.52806
genus.Barnesiella.id.944	rs2276875	4	5730954	A	G	-0.0697176	0.0139537	4.65e-07	0.2545	25.6676	13893	-0.001944	0.009458	0.837167	0.258047
genus.Barnesiella.id.944	rs2428166	6	110831148	G	A	-0.165859	0.0337309	8.51e-07	0.04871	20.6748	8091	-0.008656	0.018411	0.638243	0.052819
genus.Barnesiella.id.944	rs35177866	3	181589155	A	G	0.0917125	0.0190133	2.95e-06	0.1243	24.5672	13394	-0.013805	0.014318	0.334937	0.138401
genus.Barnesiella.id.944	rs60316894	12	54872438	C	T	-0.121478	0.025184	1.19e-06	0.05964	21.0811	12717	0.006557	0.01758	0.709187	0.056486
genus.Barnesiella.id.944	rs62251337	3	44327429	A	G	-0.0690763	0.0149374	4.24e-06	0.8419	17.7333	13945	-9.4e-05	0.00932	0.991935	0.217552
genus.Barnesiella.id.944	rs72684847	4	102616869	T	C	-0.114369	0.0253873	6.76e-06	0.06561	20.8538	12984	-0.006797	0.015688	0.664858	0.064465
genus.Barnesiella.id.944	rs76181748	8	105458416	C	T	-0.0778559	0.017164	6.78e-06	0.1441	21.2622	14201	0.010096	0.010728	0.346633	0.144374
genus.Barnesiella.id.944	rs77455852	5	54107036	T	G	-0.0891491	0.0195601	3.16e-06	0.1213	22.7273	13394	-0.002633	0.014212	0.853022	0.122335
genus.Barnesiella.id.944	rs79795328	4	114546595	A	G	-0.0818645	0.0176441	4.23e-06	0.1252	20.0754	13657	-0.003547	0.011139	0.750187	0.135879
genus.Bifidobacterium.id.436	rs10841473	12	20378911	G	C	-0.0624207	0.0129438	1.64522e-06	0.2704	22.7496	14777	-0.001161	0.008683	0.893637	0.267785	Palindromic SNP
genus.Bifidobacterium.id.436	rs12022129	1	207003374	G	A	0.0619356	0.0138937	7.99643e-06	0.7793	19.5204	14776	0.013373	0.009168	0.144638	0.215098
genus.Bifidobacterium.id.436	rs182549	2	136616754	C	T	0.119703	0.0127294	1.27822e-20	0.5089	106.592	14778	-0.001348	0.009052	0.881565	0.249218
genus.Bifidobacterium.id.436	rs2491158	10	126089703	G	A	0.0712624	0.015983	8.04716e-06	0.8181	21.2209	14021	0.01467	0.010119	0.147116	0.183771
genus.Bifidobacterium.id.436	rs2686790	7	48090746	T	C	0.070741	0.0157926	7.49893e-06	0.8847	15.1007	14778	0.00352	0.011073	0.750579	0.141746
genus.Bifidobacterium.id.436	rs4567981	2	49906864	T	A	0.0562084	0.0117923	1.92831e-06	0.4394	22.8599	14666	-0.001341	0.007711	0.861888	0.443962	Palindromic SNP
genus.Bifidobacterium.id.436	rs540489	17	72897722	T	G	-0.0637641	0.0138746	5.19458e-06	0.2336	21.2263	14561	0.002949	0.00972	0.761596	0.222013
genus.Bifidobacterium.id.436	rs55888705	4	1517826	A	G	0.0546319	0.0121139	6.67019e-06	0.3867	20.9466	14777	-0.013193	0.008127	0.104508	0.352804
genus.Bifidobacterium.id.436	rs56108664	5	537890	T	C	0.0729971	0.0157926	2.4402e-06	0.1849	22.3841	13916	-0.003644	0.010703	0.733523	0.18439
genus.Bifidobacterium.id.436	rs5746486	22	18354272	T	C	-0.0536216	0.0120801	8.99955e-06	0.3539	19.4544	14778	0.009577	0.007932	0.227297	0.349886
genus.Bifidobacterium.id.436	rs62181700	2	189805784	G	A	-0.0624643	0.0131205	2.17246e-06	0.2813	23.3419	14774	-0.007318	0.008661	0.398175	0.275822
genus.Bifidobacterium.id.436	rs7322849	13	112859829	T	C	0.112428	0.0201813	1.08368e-08	0.09642	32.616	14778	0.024563	0.015516	0.113396	0.082418
genus.Bifidobacterium.id.436	rs73797465	5	142793467	T	G	-0.0953566	0.0209237	4.38162e-06	0.08648	21.0981	14666	-0.021037	0.016036	0.189559	0.068983
genus.Bifidobacterium.id.436	rs75344046	21	31861790	C	T	0.232354	0.0505979	4.86354e-06	0.0497	19.7551	3856	-0.002972	0.021189	0.888443	0.040581
genus.Bifidobacterium.id.436	rs76671854	5	169748189	C	G	-0.0846055	0.0184003	3.9567e-06	0.1252	21.6784	13806	0.010389	0.012244	0.396143	0.11979	Palindromic SNP
genus.Bifidobacterium.id.436	rs857444	6	14617591	C	T	0.0558234	0.0121219	3.57097e-06	0.3608	21.2676	14777	-0.008703	0.007966	0.274575	0.346745
genus.Bilophila.id.3170	rs116261629	6	20505628	G	C	0.128112	0.0261358	8.62e-07	0.07157	24.6444	11276	0.01141	0.015284	0.455354	0.06928	Palindromic SNP
genus.Bilophila.id.3170	rs1917709	7	123174986	A	T	0.118509	0.026742	7.37e-06	0.05368	15.5523	10886	-0.025384	0.015185	0.09459	0.071372	Palindromic SNP
genus.Bilophila.id.3170	rs2713349	7	9510367	A	T	0.0617228	0.0140174	8.63e-06	0.7455	18.6047	12853	-0.013343	0.008758	0.127605	0.736911	Palindromic SNP
genus.Bilophila.id.3170	rs8013541	14	67640571	A	T	-0.0571991	0.0125673	5.48e-06	0.4235	20.5681	12856	0.008284	0.007815	0.289093	0.444213	Palindromic SNP
genus.Bilophila.id.3170	rs11069458	13	102402685	T	C	-0.0680947	0.015503	7.72e-06	0.8101	18.3645	12856	-0.00136	0.009857	0.890214	0.180823
genus.Bilophila.id.3170	rs1241171	1	103299921	G	A	-0.0692654	0.0150148	4.24e-06	0.2157	20.8996	12856	0.004195	0.009475	0.658003	0.203793
genus.Bilophila.id.3170	rs1571225	9	4940871	C	T	0.0826826	0.0170621	1.12e-06	0.8509	22.3326	12854	0.009873	0.01077	0.359306	0.142846
genus.Bilophila.id.3170	rs1969927	12	100786847	G	A	0.0564589	0.0126935	9.07e-06	0.6203	19.211	12777	0.000713	0.007997	0.928928	0.41292
genus.Bilophila.id.3170	rs2728491	7	47211732	G	T	-0.0627416	0.0139456	6.33e-06	0.6899	21.687	12856	0.006816	0.011605	0.557023	0.308684
genus.Bilophila.id.3170	rs3827020	20	61980991	C	T	0.0766479	0.0160642	1.79e-06	0.1899	22.8637	12628	-0.009079	0.012299	0.460395	0.177729
genus.Bilophila.id.3170	rs4798126	18	3765773	G	A	0.073288	0.016799	7.15e-06	0.1501	17.5308	12777	-0.021023	0.011042	0.056937	0.144514
genus.Bilophila.id.3170	rs542415	15	50011554	T	C	-0.0613623	0.0133436	4.71e-06	0.34	21.6248	12777	-0.00684	0.00815	0.401323	0.340169
genus.Bilophila.id.3170	rs60178956	8	90878338	G	A	-0.0624818	0.0141485	8.06e-06	0.2346	17.9359	12777	0.023199	0.00887	0.008927	0.26026
genus.Bilophila.id.3170	rs6793291	3	194419531	C	A	0.112729	0.0241633	3.11e-06	0.9076	23.6003	11051	0.016394	0.014701	0.264769	0.092002
genus.Bilophila.id.3170	rs72676854	8	109990939	T	C	0.123209	0.026882	5.62e-06	0.06561	21.6572	11616	-0.026207	0.016219	0.106121	0.067708
genus.Bilophila.id.3170	rs7802841	7	138583840	C	A	0.0670097	0.0137701	1.77e-06	0.6491	26.3468	12856	0.003757	0.008252	0.648912	0.306978
genus.Bilophila.id.3170	rs9899990	17	9121579	A	G	-0.102702	0.0233878	9.07e-06	0.06561	15.6507	12088	0.0154	0.013409	0.250773	0.088439
genus.Blautia.id.1992	rs11149971	16	77238810	C	T	0.117605	0.02339	1.04e-06	0.0537	22.8785	16255	-0.010002	0.017235	0.561728	0.057747
genus.Blautia.id.1992	rs113271346	14	78062644	C	T	0.0782682	0.0172116	6.85e-06	0.1183	22.345	17465	-0.031674	0.015083	0.035747	0.110024
genus.Blautia.id.1992	rs115043014	1	175757311	G	A	-0.206605	0.043992	5.19e-06	0.04374	17.5597	4902	0.012531	0.02533	0.620834	0.037599
genus.Blautia.id.1992	rs117001700	7	68396262	T	C	0.196414	0.0441122	8.84e-06	0.04374	16.0686	4965	-0.00983	0.018947	0.603891	0.049362
genus.Blautia.id.1992	rs12453000	17	16895873	C	T	0.0625335	0.0129987	1.26e-06	0.2197	23.9148	17815	0.007806	0.010842	0.47158	0.197111
genus.Blautia.id.1992	rs16892041	6	9298640	T	C	-0.0622605	0.0141804	8.82e-06	0.171	20.1056	18276	0.004511	0.010147	0.656671	0.16637
genus.Blautia.id.1992	rs2788271	1	219117743	T	G	-0.0575596	0.0133492	7.16e-06	0.835	16.6981	18276	0.006669	0.010082	0.508308	0.173285
genus.Blautia.id.1992	rs3005511	6	74605806	A	G	0.0501085	0.0110768	6.19e-06	0.664	20.4965	18276	0.005578	0.00815	0.493729	0.325742
genus.Blautia.id.1992	rs4926264	19	13420917	T	C	0.0826207	0.0178239	5.1e-06	0.07853	18.0712	18276	-0.004526	0.014746	0.758912	0.072906
genus.Blautia.id.1992	rs67794373	7	124210039	C	T	0.0601709	0.0123443	1e-06	0.2137	22.1179	18158	-0.002115	0.00912	0.816626	0.220211
genus.Blautia.id.1992	rs682885	11	87805911	A	G	-0.0493376	0.0107359	4.49e-06	0.4165	21.6442	18274	-0.010003	0.007759	0.19726	0.402406
genus.Blautia.id.1992	rs72973581	19	1043103	A	G	0.125169	0.0265408	1.74e-06	0.05467	20.7004	12764	0.041578	0.019434	0.032419	0.062574
genus.Blautia.id.1992	rs7860714	9	1866537	A	G	-0.0502178	0.0109853	4.09e-06	0.334	20.3971	18162	0.009024	0.009817	0.357989	0.371422
genus.Butyricicoccus.id.2055	rs10084203	2	191304149	A	G	0.0549699	0.0123563	8.59e-06	0.7584	18.9928	17135	-0.013476	0.008987	0.133735	0.241576	Diastolic blood pressure
genus.Butyricicoccus.id.2055	rs75238760	18	22899113	T	A	0.0619423	0.0139942	6.8e-06	0.1938	20.4306	17022	-0.020342	0.009785	0.037648	0.190607	Palindromic SNP
genus.Butyricicoccus.id.2055	rs12034718	1	67379595	A	G	0.0701199	0.0158214	9.58e-06	0.835	22.0254	16237	0.037778	0.010289	0.000243	0.16142
genus.Butyricicoccus.id.2055	rs12585793	13	27018240	T	C	-0.262206	0.0564729	5.79e-06	0.05268	21.6476	3135	0.023807	0.019945	0.232607	0.039777
genus.Butyricicoccus.id.2055	rs2017189	4	7460153	G	T	-0.0506956	0.011024	3.87e-06	0.5785	21.498	17133	0.012917	0.007844	0.099598	0.441475
genus.Butyricicoccus.id.2055	rs4962426	10	126908208	G	T	0.0614216	0.0135979	7.38e-06	0.8022	20.242	16889	0.01093	0.010322	0.289594	0.217393
genus.Butyricicoccus.id.2055	rs56221232	2	153453410	T	C	0.0828027	0.0167401	7.62e-07	0.1083	22.7156	17133	-0.02307	0.012087	0.056322	0.121036
genus.Butyricicoccus.id.2055	rs62478070	7	157688150	T	G	0.224039	0.0494959	5.94e-06	0.04374	16.8874	4007	0.009318	0.022967	0.684967	0.0467
genus.Butyricicoccus.id.2055	rs7322368	13	100213990	T	C	0.0815733	0.0183167	5.52e-06	0.9155	17.6562	17134	0.003263	0.012781	0.798495	0.099496
genus.Butyricimonas.id.945	rs2642760	5	62119947	G	C	0.0713357	0.0145396	8.58e-07	0.3767	25.4678	10634	0.002386	0.007963	0.764456	0.354318	Palindromic SNP
genus.Butyricimonas.id.945	rs270727	1	45082825	G	C	-0.0694173	0.0150795	5.38e-06	0.3221	22.4208	10634	0.000848	0.009138	0.92607	0.321196	Palindromic SNP
genus.Butyricimonas.id.945	rs326049	5	997217	C	G	0.0759694	0.0167617	8.19e-06	0.2048	19.8787	10557	-0.014434	0.009753	0.138867	0.220255	Palindromic SNP
genus.Butyricimonas.id.945	rs782080	3	127468661	T	A	0.0653488	0.0137973	2.23e-06	0.5934	22.1593	10733	-0.005751	0.008271	0.486848	0.576376	Palindromic SNP
genus.Butyricimonas.id.945	rs11228830	11	56664962	A	G	0.135265	0.0298411	6.55e-06	0.07058	21.5887	8974	-0.047108	0.014925	0.001606	0.071095
genus.Butyricimonas.id.945	rs113054641	21	16550389	G	A	-0.144881	0.0274574	1.74e-07	0.08449	32.406	9949	0.008353	0.015666	0.593939	0.064761
genus.Butyricimonas.id.945	rs12304031	12	129438771	G	A	-0.086278	0.0196846	6.7e-06	0.1292	17.8786	10658	-0.030201	0.011819	0.010631	0.133084
genus.Butyricimonas.id.945	rs12458763	18	34091618	A	C	0.122037	0.0269587	6.37e-06	0.07157	20.5869	10383	-0.012853	0.015078	0.393969	0.071325
genus.Butyricimonas.id.945	rs1862649	16	22172866	G	A	0.113124	0.0248176	4.76e-06	0.09145	21.5685	10123	-0.003227	0.013993	0.817616	0.090053
genus.Butyricimonas.id.945	rs2114713	15	80528373	G	T	0.062721	0.0138998	6.88e-06	0.4513	20.95	10734	-0.006562	0.007724	0.395597	0.414679
genus.Butyricimonas.id.945	rs62130338	19	49162501	G	A	-0.0732608	0.0158324	3.9e-06	0.7376	21.9745	10557	0.008205	0.009323	0.378762	0.237628
genus.Butyricimonas.id.945	rs62390301	5	159867647	T	C	-0.0872983	0.0174893	7.42e-07	0.1829	24.2737	10634	0.015322	0.009848	0.119735	0.190002
genus.Butyricimonas.id.945	rs7083431	10	72711156	A	C	0.0703539	0.0144439	8.85e-07	0.3549	24.3853	10737	0.006874	0.00807	0.394349	0.347411
genus.Butyricimonas.id.945	rs71428626	2	83093264	G	T	-0.133188	0.0289905	4.8e-06	0.07256	23.3914	9776	0.010459	0.016539	0.527135	0.06082
genus.Butyricimonas.id.945	rs72814525	10	72443070	A	G	0.0664154	0.0149766	8.25e-06	0.3231	20.7505	10736	0.004686	0.008269	0.570937	0.309878
genus.Butyricimonas.id.945	rs78453362	3	78740009	A	G	-0.14948	0.0327073	4.06e-06	0.05765	19.9684	8207	-0.004435	0.018538	0.810897	0.049812
genus.Butyricimonas.id.945	rs9657374	8	4834406	C	T	0.0680719	0.0148172	4.5e-06	0.3022	21.0205	10737	0.022591	0.008427	0.00736	0.293207
genus.Butyrivibrio.id.1993	rs7412979	1	235580646	C	G	0.186779	0.0389112	1.71e-06	0.08748	19.4801	3480	0.004691	0.01231	0.703147	0.1094	Palindromic SNP
genus.Butyrivibrio.id.1993	rs1007475	6	148403405	G	T	0.118065	0.0261271	7.92e-06	0.2942	20.2628	3482	-0.008753	0.008279	0.290399	0.300616
genus.Butyrivibrio.id.1993	rs11761679	7	150596929	T	C	0.154775	0.0321539	2.2e-06	0.1561	22.1033	3482	0.000406	0.010288	0.968527	0.165431
genus.Butyrivibrio.id.1993	rs142855850	10	22587900	A	G	0.205013	0.0457138	6.86e-06	0.1014	24.9464	3234	0.02154	0.018738	0.250298	0.100236
genus.Butyrivibrio.id.1993	rs16934069	9	119693164	T	C	-0.133784	0.0299444	8.86e-06	0.1988	19.9553	3482	0.005731	0.009803	0.558804	0.202648
genus.Butyrivibrio.id.1993	rs16941336	17	20575697	C	T	0.127488	0.0267936	1.53e-06	0.2644	22.1412	3482	-0.005224	0.010219	0.609199	0.267209
genus.Butyrivibrio.id.1993	rs17163238	5	128976021	G	A	0.140987	0.0309117	5.51e-06	0.1998	22.2603	3482	0.013259	0.009448	0.160502	0.206395
genus.Butyrivibrio.id.1993	rs4537857	13	27292666	T	C	-0.12459	0.0260992	1.8e-06	0.2922	22.4886	3482	-0.018448	0.008295	0.026167	0.296917
genus.Butyrivibrio.id.1993	rs486484	20	811507	A	G	-0.108349	0.0240008	6.61e-06	0.4712	20.3257	3456	0.017591	0.007617	0.020937	0.473701
genus.Butyrivibrio.id.1993	rs4928024	3	54288503	A	G	-0.17471	0.0389333	8.19e-06	0.9016	18.9447	3481	0.016645	0.01221	0.172793	0.110813
genus.Butyrivibrio.id.1993	rs72723662	14	76065563	C	T	0.224078	0.0449336	7.86e-07	0.1004	28.1093	3073	0.002691	0.015566	0.862724	0.099921
genus.Butyrivibrio.id.1993	rs74622183	14	34150977	A	G	-0.201027	0.0428204	2.46e-06	0.08748	22.5727	3478	0.004605	0.014308	0.747564	0.073451
genus.Butyrivibrio.id.1993	rs77356209	18	10267733	T	C	0.216874	0.0483299	6.66e-06	0.04771	14.495	3379	0.005126	0.015893	0.747055	0.063922
genus.Butyrivibrio.id.1993	rs7752361	6	111780705	A	G	-0.11923	0.0239975	7.69e-07	0.496	24.9039	3481	0.021858	0.007599	0.004034	0.443316
genus.Butyrivibrio.id.1993	rs7763512	6	21960091	G	A	0.119846	0.0253367	3.11e-06	0.6173	22.2538	3259	-0.002434	0.007763	0.75388	0.408329
genus.Butyrivibrio.id.1993	rs9349693	6	53939724	A	G	0.117973	0.0259861	5.55e-06	0.6889	20.8847	3482	-0.010753	0.008271	0.193574	0.304874
genus.CandidatusSoleaferrea.id.11350	rs11153159	6	109376647	G	C	-0.12805	0.0285446	4.42e-06	0.1292	22.5857	6101	0.010881	0.011746	0.35425	0.119251	Palindromic SNP
genus.CandidatusSoleaferrea.id.11350	rs12500231	4	52935445	A	T	0.0813853	0.0182696	7.68e-06	0.5746	19.956	6145	0.010249	0.007748	0.185906	0.56005	Palindromic SNP
genus.CandidatusSoleaferrea.id.11350	rs2193878	3	190349049	T	A	0.228255	0.0509241	9.46e-06	0.04871	14.9727	3088	0.007059	0.018066	0.69602	0.048852	Palindromic SNP
genus.CandidatusSoleaferrea.id.11350	rs386526	10	82879688	C	G	0.0818459	0.0180086	8.33e-06	0.4831	20.6173	6144	0.014619	0.009438	0.121395	0.463127	Palindromic SNP
genus.CandidatusSoleaferrea.id.11350	rs6489992	12	115352769	A	G	-0.0840437	0.0187031	7.89e-06	0.3847	20.6003	6142	0.003512	0.007857	0.654849	0.366788	Diastolic blood pressure
genus.CandidatusSoleaferrea.id.11350	rs6881988	5	172758774	G	C	-0.0819131	0.018185	9.23e-06	0.5557	20.4043	6140	-0.001249	0.009198	0.891934	0.552078	Palindromic SNP
genus.CandidatusSoleaferrea.id.11350	rs10090365	8	138638199	A	G	-0.0834413	0.0180989	4.17e-06	0.4414	21.1641	6145	0.007202	0.007727	0.351334	0.539408
genus.CandidatusSoleaferrea.id.11350	rs10108780	8	123882833	A	G	-0.092834	0.0199807	3.64e-06	0.2674	20.3178	5999	-0.009173	0.008732	0.293454	0.286653
genus.CandidatusSoleaferrea.id.11350	rs10809135	9	10611282	T	C	0.0834858	0.0182426	5.47e-06	0.5089	20.9656	5999	-0.002382	0.007886	0.76258	0.511289
genus.CandidatusSoleaferrea.id.11350	rs36155147	7	352368	C	T	0.104966	0.0240995	5.41e-06	0.6382	30.4596	5958	-0.012799	0.058473	0.826727	0.345325
genus.CandidatusSoleaferrea.id.11350	rs4678258	3	137945192	T	C	0.0986136	0.0215646	5.53e-06	0.2763	23.8119	6101	0.009616	0.009034	0.287121	0.231022
genus.CandidatusSoleaferrea.id.11350	rs61825792	1	224687852	T	C	0.112199	0.0231856	1.37e-06	0.1799	22.9037	6145	0.007299	0.00965	0.449419	0.196155
genus.CandidatusSoleaferrea.id.11350	rs6494306	15	62394540	A	G	-0.0969304	0.0214221	5.8e-06	0.1968	18.3008	6145	0.002795	0.008924	0.754127	0.234363
genus.CandidatusSoleaferrea.id.11350	rs7400877	14	76403542	T	C	-0.0951085	0.0212799	9.29e-06	0.7495	20.9366	6145	0.018178	0.009083	0.045366	0.228243
genus.CandidatusSoleaferrea.id.11350	rs9973954	2	19885907	A	G	0.0892075	0.0195401	5.95e-06	0.6938	20.8413	6145	-0.008828	0.008411	0.2939	0.296525
genus.CandidatusSoleaferrea.id.11350	rs830151	19	47985753	G	A	0.194561	0.0347932	4.26e-08	0.9334	27.3549	5787	0.023214	0.023754	0.328417	0.059512
genus.Catenibacterium.id.2153	rs12404911	1	240118443	C	T	0.140717	0.0304142	2.8e-06	0.17	18.1898	3239	-0.010612	0.009646	0.271245	0.19152
genus.Catenibacterium.id.2153	rs212393	6	159485742	G	A	-0.135254	0.0286209	3.62e-06	0.6899	25.5372	3239	-0.008269	0.008405	0.325228	0.306113
genus.Catenibacterium.id.2153	rs73128290	7	57364320	A	G	0.129726	0.0284563	4.29e-06	0.2634	21.2775	3239	0.011433	0.008668	0.187149	0.268359
genus.Catenibacterium.id.2153	rs77285108	4	122282768	G	A	-0.161826	0.0353447	3.63e-06	0.1461	21.0992	3210	0.006018	0.011219	0.591709	0.162441
genus.Catenibacterium.id.2153	rs7742829	6	105089665	C	T	0.11411	0.0251099	5.61e-06	0.4195	20.6594	3239	0.007562	0.007678	0.324701	0.415695
genus.ChristensenellaceaeR.7group.id.11283	rs999354	19	34076956	T	A	0.0580248	0.0117185	7.01e-07	0.325	24.1468	16324	-0.000898	0.00819	0.912627	0.358387	Palindromic SNP
genus.ChristensenellaceaeR.7group.id.11283	rs10461257	4	156131004	A	G	-0.0551969	0.0122069	6.51e-06	0.2853	19.8856	15987	0.036345	0.010131	0.000336	0.270463
genus.ChristensenellaceaeR.7group.id.11283	rs17081797	18	67555560	A	G	-0.0904325	0.0204253	3.34e-06	0.06859	17.0729	16324	-0.018798	0.014618	0.198429	0.077081
genus.ChristensenellaceaeR.7group.id.11283	rs60954665	19	35883736	T	G	0.049815	0.0110787	7.13e-06	0.5099	20.269	16324	0.010386	0.007795	0.182721	0.466983
genus.ChristensenellaceaeR.7group.id.11283	rs62132810	19	49279227	A	G	-0.0828853	0.0179623	5.67e-06	0.1083	20.0147	15066	-0.004689	0.014958	0.753926	0.106923
genus.ChristensenellaceaeR.7group.id.11283	rs62190261	2	230943099	A	C	0.0958394	0.0214723	8.74e-06	0.09046	23.118	15274	0.002166	0.015263	0.887132	0.068631
genus.ChristensenellaceaeR.7group.id.11283	rs62467127	7	118096925	C	T	0.114108	0.0251983	3.25e-06	0.04473	14.1663	12719	0.010354	0.016942	0.54112	0.05391
genus.ChristensenellaceaeR.7group.id.11283	rs73952017	18	1779609	C	T	-0.0862164	0.0194354	8.46e-06	0.08748	18.1457	15274	-0.006221	0.01352	0.64544	0.095927
genus.ChristensenellaceaeR.7group.id.11283	rs78521377	10	126448374	C	T	0.124992	0.0274797	5.61e-06	0.05268	19.6828	12605	0.007057	0.017586	0.688236	0.050999
genus.ChristensenellaceaeR.7group.id.11283	rs79150079	5	29352420	C	A	0.121547	0.0270977	9.42e-06	0.07157	23.5907	11994	0.008033	0.016425	0.624812	0.064431
genus.ChristensenellaceaeR.7group.id.11283	rs892686	9	83043376	A	G	0.0514099	0.011136	3.97e-06	0.4513	21.394	16325	0.021128	0.007579	0.005325	0.475493
genus.Clostridiuminnocuumgroup.id.14397	rs1948423	3	103025517	T	A	-0.108859	0.023425	3.49e-06	0.3082	21.1436	4165	0.017607	0.008291	0.033719	0.313929	Palindromic SNP
genus.Clostridiuminnocuumgroup.id.14397	rs71564433	6	143718234	T	A	-0.126746	0.0274657	7.8e-06	0.1789	19.7361	4164	0.009629	0.009669	0.319298	0.200976	Palindromic SNP
genus.Clostridiuminnocuumgroup.id.14397	rs10074000	5	113126539	T	C	-0.102648	0.0227508	7e-06	0.4135	20.7839	4048	-0.010772	0.007993	0.177735	0.398698
genus.Clostridiuminnocuumgroup.id.14397	rs10506058	12	30268485	A	G	0.0997048	0.0221926	8.92e-06	0.3966	19.8925	4163	-0.007183	0.007732	0.352872	0.402835
genus.Clostridiuminnocuumgroup.id.14397	rs1942371	18	69274308	G	A	-0.157938	0.034187	4.06e-06	0.1302	22.5515	3971	0.009247	0.011629	0.426534	0.124361
genus.Clostridiuminnocuumgroup.id.14397	rs40656	5	9368158	C	T	0.142664	0.0311021	8.62e-06	0.1889	25.3928	4048	-0.016875	0.012752	0.185705	0.170405
genus.Clostridiuminnocuumgroup.id.14397	rs4869133	5	95717619	G	A	-0.180591	0.0409505	7.24e-06	0.08847	19.7395	3735	0.00559	0.013615	0.681384	0.08647
genus.Clostridiuminnocuumgroup.id.14397	rs61267978	18	6348227	T	C	0.14708	0.0320875	5.59e-06	0.1243	19.6978	4165	0.003364	0.011461	0.76916	0.128725
genus.Clostridiuminnocuumgroup.id.14397	rs6577484	1	8419420	G	A	0.160425	0.0360857	8.41e-06	0.1481	25.2048	3858	-0.030375	0.013886	0.028734	0.125283
genus.Clostridiuminnocuumgroup.id.14397	rs6890185	5	71186626	T	C	0.113424	0.0233137	1.12e-06	0.6889	23.089	4166	7.5e-05	0.008103	0.992623	0.327267
genus.Clostridiuminnocuumgroup.id.14397	rs77845139	15	59704208	A	G	-0.114993	0.0257186	8.41e-06	0.2952	22.386	4048	-0.006745	0.009005	0.453859	0.256922
genus.Clostridiumsensustricto1.id.1873	rs11586026	1	83252771	A	T	0.110967	0.0250498	8.85e-06	0.06362	19.2371	13095	-0.013035	0.015925	0.413048	0.062603	Palindromic SNP
genus.Clostridiumsensustricto1.id.1873	rs12490337	3	111482845	C	G	-0.0616879	0.0137581	7.49e-06	0.2455	19.9323	14121	0.014546	0.009012	0.106485	0.2312	Palindromic SNP
genus.Clostridiumsensustricto1.id.1873	rs11264403	1	155676492	G	A	-0.139062	0.0334454	7.76e-06	0.03976	10.7702	7285	0.018465	0.01922	0.336692	0.049539
genus.Clostridiumsensustricto1.id.1873	rs115807074	5	84997131	A	G	-0.22736	0.0492575	4.32e-06	0.0497	20.7411	4229	-0.012691	0.021183	0.549137	0.038251
genus.Clostridiumsensustricto1.id.1873	rs116847295	12	43485015	C	T	0.110021	0.0246032	4.58e-06	0.07555	21.8623	12910	0.003383	0.015383	0.825909	0.062138
genus.Clostridiumsensustricto1.id.1873	rs12341505	9	136710881	G	A	0.0810718	0.0180121	4.82e-06	0.1113	18.3779	14118	0.011208	0.011478	0.328806	0.138826
genus.Clostridiumsensustricto1.id.1873	rs2795528	10	43270264	G	A	-0.184315	0.0392204	2.72e-06	0.04871	20.0993	6366	-0.001993	0.018899	0.916013	0.058067
genus.Clostridiumsensustricto1.id.1873	rs2817172	1	3041519	C	T	0.058139	0.0124492	2.77e-06	0.4125	22.4095	13658	0.021889	0.008154	0.007285	0.378429
genus.Clostridiumsensustricto1.id.1873	rs550843	6	165722832	T	C	-0.0783246	0.0169209	2.05e-06	0.1491	21.9826	14102	0.012402	0.011532	0.282155	0.132784
genus.Collinsella.id.815	rs12921100	16	77283458	A	T	0.0563759	0.0127019	8.23e-06	0.6829	19.7549	14334	-0.006872	0.008454	0.416328	0.707324	Palindromic SNP
genus.Collinsella.id.815	rs2671662	17	47529492	C	G	-0.0567751	0.011945	2.22e-06	0.5318	23.0425	14334	-0.006544	0.008085	0.418284	0.551611	Palindromic SNP
genus.Collinsella.id.815	rs59414781	15	50026113	C	G	0.0668866	0.0149773	9.15e-06	0.1799	18.9446	14334	0.002044	0.009865	0.835811	0.185195	Palindromic SNP
genus.Collinsella.id.815	rs10890671	11	107123199	T	C	-0.0537401	0.0118848	6.52e-06	0.4732	20.6657	14334	0.00723	0.007564	0.339161	0.486181
genus.Collinsella.id.815	rs11597285	10	8589813	G	T	-0.0537947	0.0120548	9.38e-06	0.4245	20.2933	14334	-0.011683	0.007719	0.130109	0.422499
genus.Collinsella.id.815	rs1496626	19	31760841	T	C	-0.0722307	0.01616	6.78e-06	0.1541	19.5206	14334	-0.000529	0.011154	0.96219	0.140185
genus.Collinsella.id.815	rs149807560	19	56526640	C	A	-0.104264	0.0235841	7.1e-06	0.08946	23.9	13473	0.024765	0.015895	0.119224	0.071136
genus.Collinsella.id.815	rs2103510	21	29355467	G	A	0.0786551	0.0168217	2.42e-06	0.1312	20.2422	14334	0.008598	0.01121	0.443103	0.132449
genus.Collinsella.id.815	rs62448871	7	24465024	C	A	-0.0540309	0.0120324	6.78e-06	0.4612	20.8242	14334	-0.002308	0.007838	0.768453	0.433275
genus.Collinsella.id.815	rs73052258	2	195739311	G	A	0.0930178	0.0202658	1.72e-06	0.09642	21.64	14334	0.003955	0.013921	0.776306	0.094619
genus.Collinsella.id.815	rs75672793	4	149818294	A	G	-0.108908	0.0240522	6.14e-06	0.07058	19.6361	12601	0.013671	0.014363	0.341194	0.082007
genus.Collinsella.id.815	rs9541268	13	68610061	C	A	0.09597	0.0197312	8.79e-07	0.09642	20.7551	12914	-0.005878	0.012423	0.636131	0.10933
genus.Coprobacter.id.949	rs5011652	15	91166608	G	C	0.0899597	0.020001	5.51e-06	0.7545	20.3908	6783	0.01484	0.008838	0.093134	0.757525	Palindromic SNP
genus.Coprobacter.id.949	rs55672356	4	34852443	T	A	-0.193354	0.0413815	2.74e-06	0.05268	18.3564	4903	0.020979	0.016631	0.207116	0.057145	Palindromic SNP
genus.Coprobacter.id.949	rs76001613	4	3852385	C	G	0.21591	0.0493019	9.13e-06	0.06958	20.5434	3385	0.009322	0.021516	0.664848	0.073303	Palindromic SNP
genus.Coprobacter.id.949	rs11532348	12	98289796	C	T	-0.103931	0.0226826	5.71e-06	0.1829	20.6065	6364	-0.022452	0.010045	0.025423	0.196097
genus.Coprobacter.id.949	rs12684609	9	137784868	T	C	0.100827	0.0220366	6.1e-06	0.1978	20.5916	6364	0.004396	0.00981	0.654051	0.195783
genus.Coprobacter.id.949	rs12996055	2	137223458	A	C	0.0921817	0.0209405	8.08e-06	0.1918	17.3487	6570	-0.00529	0.008921	0.553223	0.28197
genus.Coprobacter.id.949	rs143662916	11	103549974	C	T	0.253264	0.0540141	3.07e-06	0.05765	21.6231	3083	0.035027	0.017088	0.040405	0.056323
genus.Coprobacter.id.949	rs189356	20	57574851	G	A	0.0781125	0.0171916	6.26e-06	0.5219	20.6496	6763	0.002453	0.007953	0.75774	0.495766
genus.Coprobacter.id.949	rs213863	6	97234939	C	T	-0.0887412	0.0188377	2.35e-06	0.6909	22.9357	6798	-0.008257	0.008327	0.321355	0.291166
genus.Coprobacter.id.949	rs28402691	4	96389240	T	C	0.110695	0.0251199	9.56e-06	0.167	21.8421	6387	-0.011145	0.011663	0.339276	0.13991
genus.Coprobacter.id.949	rs305411	1	88233128	A	G	0.129218	0.0264518	1.01e-06	0.1352	26.5571	6777	-0.015727	0.01276	0.217741	0.110217
genus.Coprobacter.id.949	rs3828477	3	46483717	G	T	-0.091218	0.019569	2.89e-06	0.2813	22.9417	6798	-0.018011	0.008945	0.044084	0.255317
genus.Coprobacter.id.949	rs72821405	6	4714797	T	C	-0.147365	0.0319978	4.76e-06	0.08847	21.7044	6177	-0.004816	0.014419	0.738363	0.089855
genus.Coprobacter.id.949	rs74919520	2	32242452	G	A	0.125703	0.0276296	5.76e-06	0.1282	22.632	6387	0.020822	0.012277	0.089884	0.111795
genus.Coprococcus1.id.11301	rs12886051	14	29898456	G	C	-0.0521782	0.0118051	8.01e-06	0.3429	20.4295	16633	-0.011753	0.008203	0.151902	0.33383	Palindromic SNP
genus.Coprococcus1.id.11301	rs7784490	7	132556835	C	G	-0.0518543	0.0113136	4.55e-06	0.6113	21.4065	16733	0.002819	0.007877	0.720493	0.634756	Palindromic SNP
genus.Coprococcus1.id.11301	rs1010560	1	30400301	C	A	0.0580232	0.0122722	1.96e-06	0.2962	23.5039	16723	-0.013694	0.00863	0.112536	0.296247
genus.Coprococcus1.id.11301	rs12794898	11	124554061	G	T	0.0903299	0.0197212	4.92e-06	0.09443	21.2186	15186	-0.015723	0.01395	0.259657	0.08832
genus.Coprococcus1.id.11301	rs1519491	2	22079770	T	C	0.0499197	0.0113558	8.95e-06	0.4085	20.1728	16733	0.010638	0.007728	0.168654	0.41325
genus.Coprococcus1.id.11301	rs1576241	6	72529277	A	G	-0.0510343	0.0109535	3.33e-06	0.4394	21.4904	16729	0.008332	0.00762	0.274213	0.475027
genus.Coprococcus1.id.11301	rs1762123	6	150288094	C	T	-0.0891532	0.0198554	8.01e-06	0.07157	17.682	16724	-0.034291	0.017526	0.050412	0.059095
genus.Coprococcus1.id.11301	rs2907920	19	2600717	A	G	0.0561173	0.0126824	7.65e-06	0.7097	20.8382	16040	-0.011718	0.009046	0.195173	0.27605
genus.Coprococcus1.id.11301	rs4277593	20	4319420	G	A	-0.0585649	0.0109914	1.14e-07	0.4831	28.5681	16651	-0.001884	0.007741	0.807711	0.49453
genus.Coprococcus1.id.11301	rs56405618	4	174468316	A	G	-0.08963	0.0186508	1.57e-06	0.1113	26.0683	16379	0.015268	0.012853	0.234847	0.106248
genus.Coprococcus1.id.11301	rs73031725	11	134622282	T	C	0.167591	0.0355224	1.98e-06	0.06064	23.1253	7206	0.027947	0.019063	0.142624	0.044932
genus.Coprococcus1.id.11301	rs73167075	3	165693143	T	C	0.0573137	0.0127573	8.57e-06	0.2396	20.0502	16733	0.016048	0.008896	0.071254	0.232113
genus.Coprococcus1.id.11301	rs74101919	1	95424321	T	C	-0.0718989	0.0144651	1.03e-06	0.1869	26.3273	16732	0.001418	0.010035	0.887621	0.174039
genus.Coprococcus1.id.11301	rs946513	10	15913820	C	T	0.205899	0.0460018	8.62e-06	0.9453	18.9705	4310	-0.050338	0.020606	0.01459	0.068044
genus.Coprococcus2.id.11302	rs1958519	14	86833255	T	A	0.0665288	0.0138558	1.58e-06	0.4364	24.0171	11009	0.00517	0.007856	0.510528	0.428765	Palindromic SNP
genus.Coprococcus2.id.11302	rs59936925	20	49266770	A	T	0.117085	0.0233995	9.38e-07	0.1004	27.1316	10931	-0.009605	0.013311	0.470562	0.092959	Palindromic SNP
genus.Coprococcus2.id.11302	rs10070053	5	34794789	A	G	0.0594312	0.0135375	7.65e-06	0.4076	19.5997	11473	-0.004667	0.007812	0.550226	0.406954
genus.Coprococcus2.id.11302	rs12634070	3	180544880	T	C	0.0736486	0.0164921	9.95e-06	0.1928	19.3721	11457	0.002103	0.009565	0.825993	0.215892
genus.Coprococcus2.id.11302	rs2482516	9	25554068	C	T	0.0754415	0.0164619	4.72e-06	0.2256	22.877	11483	-0.00355	0.009566	0.710597	0.200274
genus.Coprococcus2.id.11302	rs35890118	10	129715759	A	G	-0.066536	0.0147661	8.26e-06	0.3171	22.0455	11478	0.004901	0.008468	0.562727	0.286662
genus.Coprococcus2.id.11302	rs61823518	1	223688236	A	C	-0.0955381	0.0215724	6.68e-06	0.09543	17.3268	10980	-0.002181	0.013197	0.868722	0.108912
genus.Coprococcus2.id.11302	rs6677933	1	112139008	C	T	-0.0804405	0.0164216	1.19e-06	0.2416	27.2889	11483	-0.015793	0.009499	0.096411	0.214151
genus.Coprococcus2.id.11302	rs72680320	4	131125786	T	C	-0.0649382	0.013919	2.27e-06	0.4135	22.5596	11009	0.011894	0.007696	0.122236	0.42657
genus.Coprococcus2.id.11302	rs9426473	1	4210455	A	G	0.0727361	0.0161662	6.31e-06	0.2793	24.5118	11486	0.0069	0.009303	0.458234	0.210252
genus.Coprococcus3.id.11303	rs62481985	8	4128340	G	C	-0.0582385	0.0115052	4.18e-07	0.4364	25.8537	15472	-0.004575	0.007932	0.564124	0.438651	Palindromic SNP
genus.Coprococcus3.id.11303	rs10810043	9	13799809	A	G	0.0515518	0.0115923	9.27e-06	0.6103	20.0377	15833	6.5e-05	0.007895	0.993392	0.381421
genus.Coprococcus3.id.11303	rs11077359	17	76343961	T	C	-0.0645443	0.0148833	9.64e-06	0.8002	20.5098	15378	-0.016214	0.012269	0.186311	0.204578
genus.Coprococcus3.id.11303	rs11080344	17	26104511	C	T	0.0516921	0.0113054	4.79e-06	0.4742	21.1253	15835	0.013669	0.007682	0.075201	0.446276
genus.Coprococcus3.id.11303	rs13247359	7	76357726	G	A	0.051211	0.0113031	7.33e-06	0.4801	20.7532	15833	-0.017069	0.008491	0.044432	0.474556
genus.Coprococcus3.id.11303	rs13394391	2	240727657	C	T	-0.0709302	0.0150918	2.2e-06	0.16	21.4395	15834	0.00184	0.010481	0.860638	0.164728
genus.Coprococcus3.id.11303	rs178271	22	21331556	T	C	0.145257	0.0294239	7.81e-07	0.9473	22.7835	10794	-0.009272	0.018253	0.611496	0.057585
genus.Coprococcus3.id.11303	rs7521171	1	149998497	G	A	-0.0596434	0.0129279	4.32e-06	0.662	24.6668	15472	-0.012901	0.012663	0.308286	0.278326
genus.Coprococcus3.id.11303	rs8100692	19	40032132	T	C	0.0577411	0.0113476	4.16e-07	0.4274	25.8698	15829	0.011222	0.007677	0.143814	0.435854
genus.Coprococcus3.id.11303	rs4575475	14	99141751	G	A	0.0619514	0.0137787	7.04e-06	0.7634	21.0364	15154	-0.001401	0.013391	0.916629	0.242031
genus.DefluviitaleaceaeUCG011.id.11287	rs28696126	7	79734541	A	T	-0.106503	0.0238473	6.63e-06	0.8082	27.5578	7811	-0.016191	0.011579	0.162005	0.86563	Palindromic SNP
genus.DefluviitaleaceaeUCG011.id.11287	rs112893842	9	8786663	T	C	0.11381	0.0232806	1.45e-06	0.09742	18.6777	8183	0.006795	0.011706	0.561585	0.126995
genus.DefluviitaleaceaeUCG011.id.11287	rs1582238	1	118723685	T	C	0.0805036	0.0167257	1.57e-06	0.6282	24.2349	7983	0.009731	0.008055	0.226981	0.340334
genus.DefluviitaleaceaeUCG011.id.11287	rs2892880	4	120741726	G	A	0.0817755	0.0181686	6.83e-06	0.2604	21.1246	8182	-0.003362	0.008805	0.702583	0.250812
genus.DefluviitaleaceaeUCG011.id.11287	rs4344384	10	66407366	G	T	0.0715978	0.0156309	4.83e-06	0.5258	20.959	8180	-0.0014	0.007628	0.85435	0.475442
genus.DefluviitaleaceaeUCG011.id.11287	rs4677103	3	72207794	A	G	0.0977912	0.0197263	9.6e-07	0.171	21.6979	7983	0.01263	0.01152	0.272868	0.20822
genus.DefluviitaleaceaeUCG011.id.11287	rs55658617	21	41811003	T	C	0.174369	0.0362226	2.15e-06	0.06958	26.3259	6663	-0.008787	0.018781	0.639878	0.07442
genus.DefluviitaleaceaeUCG011.id.11287	rs72731813	4	147414743	C	T	-0.147383	0.0293796	4.33e-07	0.08151	25.3376	7767	-0.001506	0.014733	0.918563	0.084653
genus.DefluviitaleaceaeUCG011.id.11287	rs9608282	22	24804081	T	G	0.142939	0.0299793	2.52e-06	0.06561	19.3731	7716	0.017947	0.016809	0.285632	0.072656
genus.DefluviitaleaceaeUCG011.id.11287	rs9725395	1	85205632	A	G	-0.13834	0.029554	3.52e-06	0.08748	24.5461	8011	0.010306	0.013962	0.46046	0.079914
genus.Desulfovibrio.id.3173	rs11160353	14	97116904	T	A	-0.0691756	0.0147285	2.7e-06	0.492	22.136	9234	-0.007954	0.007641	0.297849	0.464388	Palindromic SNP
genus.Desulfovibrio.id.3173	rs12031543	1	68664315	T	C	-0.127185	0.0281887	6.55e-06	0.07555	20.049	8855	0.023822	0.015198	0.117007	0.069159
genus.Desulfovibrio.id.3173	rs13066142	3	67478973	G	A	0.119141	0.0250891	3.79e-06	0.09344	22.2715	9241	0.012055	0.013661	0.377546	0.081433
genus.Desulfovibrio.id.3173	rs16863365	2	198089911	A	G	0.109402	0.0226964	1.79e-06	0.1173	21.8007	8776	0.01749	0.011748	0.136523	0.124622
genus.Desulfovibrio.id.3173	rs2032031	10	130170270	A	G	-0.0654931	0.0148681	9.14e-06	0.5268	19.8	9241	0.002631	0.007713	0.733047	0.492349
genus.Desulfovibrio.id.3173	rs2590913	13	64264446	G	A	0.154496	0.0339396	6.65e-06	0.9274	23.2906	7225	0.007506	0.015447	0.627049	0.084037
genus.Desulfovibrio.id.3173	rs2853179	8	105462047	C	T	0.0811971	0.0174234	2.42e-06	0.7515	22.0859	8949	0.008624	0.009178	0.347387	0.236977
genus.Desulfovibrio.id.3173	rs4797774	18	13447995	G	A	0.212582	0.0470044	5.64e-06	0.9314	20.1785	3476	0.004362	0.018651	0.815096	0.058027
genus.Desulfovibrio.id.3173	rs6580353	5	139410687	T	C	0.0770979	0.0169735	4.94e-06	0.2604	21.2018	9241	0.000729	0.009231	0.937021	0.239747
genus.Desulfovibrio.id.3173	rs72647089	8	57972916	T	G	-0.106594	0.0239337	8.3e-06	0.1064	19.4511	8985	0.000182	0.012823	0.988651	0.096638
genus.Desulfovibrio.id.3173	rs2456226	5	52633741	A	C	0.0854927	0.0172749	8.55e-07	0.7107	26.9717	8949	0.012679	0.015884	0.424729	0.261559
genus.Dialister.id.2183	rs517089	11	10967286	T	A	0.076227	0.0170411	5.14e-06	0.169	19.5938	11988	0.013203	0.009915	0.182982	0.181635	Palindromic SNP
genus.Dialister.id.2183	rs10138457	14	102458052	T	C	-0.113054	0.0261933	7.88e-06	0.07157	18.6581	10968	-0.010711	0.015079	0.477514	0.067441
genus.Dialister.id.2183	rs10938938	4	23294359	G	A	-0.0773514	0.0170915	7.37e-06	0.8062	21.3522	11401	0.006287	0.009639	0.514307	0.20067
genus.Dialister.id.2183	rs11071887	15	32955095	T	C	0.0662403	0.0146315	5.91e-06	0.2634	20.4443	11989	-0.015361	0.009785	0.116433	0.271165
genus.Dialister.id.2183	rs11166701	8	138295725	G	A	-0.0655301	0.013186	5.51e-07	0.5159	25.1883	11720	0.00694	0.007627	0.362843	0.499477
genus.Dialister.id.2183	rs2314294	16	9336862	T	C	0.0865932	0.0193719	8.08e-06	0.1183	17.7616	11339	0.000245	0.011315	0.982708	0.133357
genus.Dialister.id.2183	rs2435610	7	150890034	A	C	0.0647131	0.0143314	5.93e-06	0.2604	19.359	11984	0.005099	0.008763	0.560661	0.289756
genus.Dialister.id.2183	rs4747450	10	23199653	C	A	0.0668509	0.0147685	5.84e-06	0.2664	20.9718	11987	-0.008407	0.008625	0.329711	0.266944
genus.Dialister.id.2183	rs4753063	11	92267129	G	A	-0.0596297	0.0130052	4.86e-06	0.5586	21.0553	11989	-0.021004	0.007709	0.006453	0.444462
genus.Dialister.id.2183	rs75416973	1	172809633	A	G	0.0727223	0.016451	9.46e-06	0.2256	21.1046	11402	-0.001199	0.009602	0.900579	0.200593
genus.Dialister.id.2183	rs764177	3	45809449	C	A	-0.0601454	0.0135366	9.61e-06	0.338	19.4351	11988	-0.010391	0.008109	0.20005	0.319415
genus.Dialister.id.2183	rs76680460	9	25447080	G	A	-0.161296	0.0364332	8.19e-06	0.04771	16.9999	7176	-0.033352	0.018701	0.074524	0.050143
genus.Dorea.id.1997	rs12216169	6	116078810	T	A	0.0881722	0.0193683	5.33e-06	0.0835	19.1612	16086	0.012733	0.013907	0.359884	0.091232	Palindromic SNP
genus.Dorea.id.1997	rs62583469	9	106815466	T	A	-0.0634136	0.0142227	5.78e-06	0.1988	21.5704	16819	-0.000896	0.009938	0.928132	0.18552	Palindromic SNP
genus.Dorea.id.1997	rs11150408	16	81803497	T	G	0.0488254	0.0109063	7.06e-06	0.5547	20.2955	17215	-0.006618	0.008843	0.454247	0.467553
genus.Dorea.id.1997	rs12537781	7	154978183	T	C	-0.055544	0.0125223	9.15e-06	0.2296	19.2366	17608	-0.002053	0.008646	0.812281	0.258952
genus.Dorea.id.1997	rs13279148	8	127905865	G	A	0.0715309	0.0150878	2.25e-06	0.166	24.9743	17605	-0.002551	0.010934	0.815508	0.15024
genus.Dorea.id.1997	rs1899291	4	60992340	C	T	0.0697217	0.0150285	4.57e-06	0.8718	19.1526	17609	0.013522	0.011297	0.231337	0.132599
genus.Dorea.id.1997	rs3005511	6	74605806	A	G	0.0516127	0.0112852	5.29e-06	0.664	20.9545	17610	0.005578	0.00815	0.493729	0.325742
genus.Dorea.id.1997	rs345219	3	6826520	T	G	-0.0497368	0.0112621	8.8e-06	0.6243	19.9978	17215	-0.013015	0.008129	0.109354	0.387248
genus.Dorea.id.1997	rs3752849	11	8729057	G	A	0.163846	0.036608	7.68e-06	0.0328	9.07702	5322	0.000738	0.019751	0.970174	0.040235	F-statistics<10
genus.Dorea.id.1997	rs4793307	17	70733523	C	T	0.0574165	0.0122472	4.01e-06	0.2455	21.5183	17600	0.000427	0.009298	0.963362	0.270177
genus.Dorea.id.1997	rs62503162	8	15768657	A	G	-0.0974091	0.0194379	7.47e-07	0.08748	24.5906	16210	0.013135	0.013323	0.324161	0.089551
genus.Dorea.id.1997	rs73729431	6	25078050	C	T	-0.13745	0.0299983	3.17e-06	0.06064	20.6942	9596	-0.014935	0.019413	0.441692	0.04694
genus.Eggerthella.id.819	rs112205261	1	9136139	T	C	-0.188618	0.0403613	3.35e-06	0.05765	19.5345	5036	-0.01317	0.015209	0.38654	0.067667
genus.Eggerthella.id.819	rs13070736	3	20807454	A	C	-0.121331	0.0272024	7.62e-06	0.1571	20.1376	5147	-0.001324	0.0109	0.903266	0.141839
genus.Eggerthella.id.819	rs1784446	11	102461599	G	A	0.0907728	0.0198096	5.23e-06	0.5577	20.9997	5147	-0.01368	0.00765	0.073731	0.423462
genus.Eggerthella.id.819	rs2223081	21	29778032	G	A	0.102572	0.0221108	3.89e-06	0.7078	22.4882	5147	0.009488	0.008641	0.272213	0.259854
genus.Eggerthella.id.819	rs2240838	7	38335954	A	G	0.0980582	0.0197653	7.36e-07	0.498	24.8547	5147	-0.002771	0.007919	0.726392	0.545855
genus.Eggerthella.id.819	rs3851328	2	45453805	T	G	-0.107774	0.0236527	4.18e-06	0.7336	23.4647	5147	0.002078	0.009182	0.820966	0.230396
genus.Eggerthella.id.819	rs4985746	17	17098213	G	A	0.110522	0.0247653	5.71e-06	0.8211	17.6623	4906	0.014568	0.00944	0.122764	0.216688
genus.Eggerthella.id.819	rs6430926	2	141337454	C	T	0.0879736	0.0197127	8.37e-06	0.4861	19.9713	5147	-0.006623	0.007627	0.385246	0.491915
genus.Eggerthella.id.819	rs67490567	15	65691324	T	C	0.108495	0.0245457	8.94e-06	0.1978	19.0516	5083	-0.000338	0.011725	0.976983	0.201861
genus.Eggerthella.id.819	rs76663501	20	55647869	C	T	0.175349	0.0378576	4.83e-06	0.08151	22.2563	4814	-0.018464	0.016025	0.249234	0.076654
genus.Eggerthella.id.819	rs2877457	4	70483957	G	A	-0.093486	0.0210208	9.03e-06	0.8678	10.2093	5083	0.023762	0.012587	0.059061	0.318703
genus.Eisenbergiella.id.11304	rs12278566	11	124764527	T	A	-0.121065	0.0251658	1.65e-06	0.175	23.7155	5582	0.012904	0.010197	0.205693	0.164699	Palindromic SNP
genus.Eisenbergiella.id.11304	rs11027642	11	24001840	C	T	0.129006	0.0284844	4.92e-06	0.1243	20.2937	5583	-0.001594	0.011087	0.885629	0.132675
genus.Eisenbergiella.id.11304	rs11079158	17	53367641	T	C	0.100627	0.022546	7.35e-06	0.2197	19.4399	5582	0.03082	0.008858	0.000506	0.24059
genus.Eisenbergiella.id.11304	rs11938607	4	189060431	T	C	0.0978125	0.0216636	8.22e-06	0.7366	20.7967	5583	-0.006087	0.009158	0.506277	0.233722
genus.Eisenbergiella.id.11304	rs12257723	10	109417101	A	C	-0.0952742	0.0211569	8.85e-06	0.339	22.7922	5582	0.010679	0.008594	0.213995	0.270732
genus.Eisenbergiella.id.11304	rs12710729	2	19973210	C	A	0.0893384	0.0199069	9.84e-06	0.3708	20.8625	5583	-0.001103	0.00796	0.889724	0.352231
genus.Eisenbergiella.id.11304	rs13258851	8	55330814	A	G	0.137001	0.0302124	7.75e-06	0.08549	16.4275	5583	-0.007415	0.011885	0.532742	0.112606
genus.Eisenbergiella.id.11304	rs1508033	15	53375201	A	C	0.091546	0.0195787	3.23e-06	0.3499	21.3486	5580	-0.006213	0.007922	0.432897	0.361068
genus.Eisenbergiella.id.11304	rs1553971	3	111419486	T	G	0.120965	0.0263054	5.27e-06	0.161	22.1496	5583	-0.011243	0.010458	0.282364	0.155624
genus.Eisenbergiella.id.11304	rs2683098	15	36178565	C	T	0.107319	0.022515	2.24e-06	0.7763	22.4106	5582	0.014302	0.009194	0.119818	0.21505
genus.Eisenbergiella.id.11304	rs3812426	8	50822676	G	A	0.106447	0.0224159	2.72e-06	0.7922	20.8985	5583	0.001801	0.009238	0.845397	0.227131
genus.Eisenbergiella.id.11304	rs4462860	21	21610254	G	A	0.0939071	0.0201104	4.16e-06	0.3439	21.8069	5460	-0.009015	0.008563	0.292428	0.349756
genus.Enterorhabdus.id.820	rs11098863	4	127336602	T	A	-0.0966008	0.0162677	3.06e-09	0.5179	35.2157	7524	0.002068	0.007575	0.784844	0.502591	Palindromic SNP
genus.Enterorhabdus.id.820	rs7923280	10	20280612	A	T	0.0860019	0.0169148	5.24e-07	0.6054	26.6757	7524	-0.000823	0.008006	0.918145	0.63228	Palindromic SNP
genus.Enterorhabdus.id.820	rs9470637	6	37567189	A	T	-0.0755513	0.0166263	5.7e-06	0.5974	20.71	7524	0.010065	0.007798	0.196757	0.59531	Palindromic SNP
genus.Enterorhabdus.id.820	rs10098492	8	113109756	T	C	0.132323	0.0293688	6.41e-06	0.09046	21.2643	7361	0.001006	0.013646	0.941196	0.085677
genus.Enterorhabdus.id.820	rs114731706	2	19611953	T	G	0.182308	0.0382298	2.17e-06	0.0835	30.4428	5956	0.016005	0.0175	0.360427	0.059046
genus.Enterorhabdus.id.820	rs2051957	7	89709883	C	T	0.0843291	0.0189864	8.9e-06	0.2346	19.2595	7524	0.009537	0.008913	0.284592	0.252115
genus.Enterorhabdus.id.820	rs3017103	11	62174193	A	G	0.0980897	0.0208995	2.94e-06	0.8101	22.3337	7524	0.015121	0.010001	0.130534	0.182626
genus.Enterorhabdus.id.820	rs73331712	12	69515102	T	C	0.26199	0.055123	4.85e-06	0.04274	17.5489	3109	-0.005472	0.017382	0.752908	0.051121
genus.Enterorhabdus.id.820	rs77655283	2	236439879	G	A	0.132988	0.0298306	5.88e-06	0.06859	16.9682	7494	0.00524	0.014509	0.718029	0.071201
genus.Enterorhabdus.id.820	rs424715	19	35863028	T	C	0.0818743	0.0174855	4.41e-06	0.4463	25.0035	7524	0.003542	0.013211	0.78859	0.374912
genus.Erysipelatoclostridium.id.11381	rs34528142	17	71411325	C	G	-0.0875551	0.0195556	6.13e-06	0.171	20.9146	9604	-0.019378	0.012216	0.11268	0.166099	Palindromic SNP
genus.Erysipelatoclostridium.id.11381	rs1434153	2	34595533	G	A	-0.0684526	0.0152443	6.85e-06	0.3211	19.7752	9662	0.001896	0.008181	0.816746	0.319352
genus.Erysipelatoclostridium.id.11381	rs16936671	10	36394609	C	T	-0.0968026	0.0217883	6.04e-06	0.1362	20.9621	9488	-0.007156	0.011538	0.535122	0.129982
genus.Erysipelatoclostridium.id.11381	rs17804233	5	77815056	T	C	-0.0662914	0.0144203	4.59e-06	0.5179	21.5112	9783	0.007074	0.007611	0.352679	0.503852
genus.Erysipelatoclostridium.id.11381	rs2901723	11	36871523	C	A	0.0641339	0.0144295	8.79e-06	0.497	19.9068	9662	0.007582	0.007724	0.326275	0.501327
genus.Erysipelatoclostridium.id.11381	rs340991	5	34892042	A	G	-0.0740482	0.0158891	3.75e-06	0.2982	22.4943	9781	-0.007636	0.008368	0.361523	0.295611
genus.Erysipelatoclostridium.id.11381	rs3804326	6	24292185	A	G	0.14147	0.0336352	9.85e-06	0.06759	17.7686	7028	-0.000173	0.016119	0.991438	0.073346
genus.Erysipelatoclostridium.id.11381	rs45480394	19	55857777	T	G	-0.0687134	0.0151835	7.66e-06	0.3618	20.9821	9604	-0.005339	0.008201	0.515032	0.369119
genus.Erysipelatoclostridium.id.11381	rs4697572	4	25446787	A	G	-0.0810636	0.0163308	7.59e-07	0.2455	23.8593	9779	-0.002319	0.008937	0.795239	0.253328
genus.Erysipelatoclostridium.id.11381	rs58236560	11	121876913	G	T	-0.111157	0.0234426	2.16e-06	0.1372	27.4785	9368	0.000984	0.013463	0.941737	0.097419
genus.Erysipelatoclostridium.id.11381	rs61806970	1	167818597	C	T	0.142548	0.0320688	9.09e-06	0.06461	21.2778	8644	0.004897	0.016003	0.759599	0.060782
genus.Erysipelatoclostridium.id.11381	rs622418	9	90586043	A	G	-0.0668051	0.0143224	3.68e-06	0.5109	21.8643	9783	-0.003938	0.007637	0.60614	0.502797
genus.Erysipelatoclostridium.id.11381	rs6474512	8	38780606	A	C	0.067015	0.0143201	3.02e-06	0.5487	21.8034	9783	-0.002388	0.007666	0.755424	0.450474
genus.Erysipelatoclostridium.id.11381	rs710230	1	42333631	T	C	0.143381	0.0281514	6.33e-07	0.9135	29.3813	9016	-0.023595	0.014865	0.11244	0.0835
genus.Erysipelatoclostridium.id.11381	rs7221249	17	10177708	A	G	0.0839861	0.0142741	4.31e-09	0.4533	34.3079	9781	0.010281	0.007848	0.190144	0.531327
genus.Erysipelatoclostridium.id.11381	rs9590927	13	46372065	G	A	-0.0646003	0.0143479	6.39e-06	0.506	20.4467	9782	0.002128	0.007627	0.780215	0.486513
genus.ErysipelotrichaceaeUCG003.id.11384	rs79396538	14	47935928	C	G	0.0848148	0.0191146	8.63e-06	0.1034	18.3616	13750	-0.004237	0.012221	0.728829	0.110341	Palindromic SNP
genus.ErysipelotrichaceaeUCG003.id.11384	rs10164067	18	46614602	T	G	-0.10326	0.0212405	1.13e-06	0.07455	21.2545	14427	0.005586	0.013744	0.684464	0.08364
genus.ErysipelotrichaceaeUCG003.id.11384	rs11666127	19	57828980	A	G	-0.0719187	0.0161371	7.9e-06	0.171	20.2828	13813	0.040564	0.011759	0.000565	0.161422
genus.ErysipelotrichaceaeUCG003.id.11384	rs11994308	8	91660344	C	T	0.115417	0.0242503	1.33e-06	0.06958	23.4216	13558	0.043758	0.01521	0.004029	0.065003
genus.ErysipelotrichaceaeUCG003.id.11384	rs12251396	10	873148	A	G	-0.0705399	0.0158766	9.52e-06	0.1938	22.1277	14211	0.001517	0.009997	0.879344	0.18511
genus.ErysipelotrichaceaeUCG003.id.11384	rs17798136	7	33684926	G	A	0.158818	0.0347674	3.24e-06	0.06163	21.7074	7421	0.019165	0.01918	0.317682	0.052223
genus.ErysipelotrichaceaeUCG003.id.11384	rs28568391	10	125628540	A	G	-0.0583911	0.0118741	6.42e-07	0.4493	24.5772	14544	0.006534	0.009835	0.506479	0.439613
genus.ErysipelotrichaceaeUCG003.id.11384	rs4758231	11	7765096	G	T	-0.0551754	0.0122047	6.55e-06	0.3499	20.6483	14890	0.009339	0.008233	0.256592	0.311591
genus.ErysipelotrichaceaeUCG003.id.11384	rs59068084	4	113256737	T	G	0.0564772	0.0120224	3.12e-06	0.4215	22.6557	14544	0.008405	0.00795	0.290361	0.414501
genus.ErysipelotrichaceaeUCG003.id.11384	rs59104037	18	43034126	A	G	-0.0951263	0.0204742	4.48e-06	0.08151	20.1426	14848	-0.010332	0.013189	0.433409	0.089315
genus.ErysipelotrichaceaeUCG003.id.11384	rs62403464	6	24220160	T	C	-0.0731743	0.0156516	3.44e-06	0.164	21.9046	14899	0.009652	0.010138	0.341055	0.168653
genus.ErysipelotrichaceaeUCG003.id.11384	rs6875357	5	32345671	C	T	0.165673	0.0353831	6.7e-06	0.0467	17.2276	7034	0.024829	0.018671	0.183551	0.047996
genus.ErysipelotrichaceaeUCG003.id.11384	rs73074432	7	20554814	C	T	0.072154	0.0164378	9.99e-06	0.166	20.521	14217	0.001469	0.01069	0.890699	0.148216
genus.ErysipelotrichaceaeUCG003.id.11384	rs74988980	16	80167277	G	A	-0.133141	0.0348574	8.64e-06	0.04374	8.82446	5944	-0.022611	0.017828	0.204672	0.04955	F-statistics<10
genus.ErysipelotrichaceaeUCG003.id.11384	rs75949021	2	175403951	T	C	-0.169667	0.0374238	3.58e-06	0.04573	16.9237	6721	-0.008863	0.017954	0.621591	0.05191
genus.ErysipelotrichaceaeUCG003.id.11384	rs76502207	15	86522244	T	C	0.144844	0.0289929	6.41e-07	0.09046	37.1992	10740	0.004283	0.01974	0.828218	0.059121
genus.ErysipelotrichaceaeUCG003.id.11384	rs8053479	16	4076830	A	G	-0.0838212	0.0186509	5.83e-06	0.1412	23.5738	13813	-0.013145	0.013063	0.314265	0.120599
genus.Escherichia.Shigella.id.3504	rs11706043	3	3173016	T	A	0.075657	0.0164155	5.87e-06	0.1571	18.2173	12001	-0.011838	0.009801	0.227099	0.186399	Palindromic SNP
genus.Escherichia.Shigella.id.3504	rs117092367	10	69394914	A	T	0.117362	0.0264533	9.65e-06	0.08847	22.9371	10304	-0.029543	0.016232	0.06876	0.076943	Palindromic SNP
genus.Escherichia.Shigella.id.3504	rs2267739	7	31136897	G	C	0.115505	0.0237628	1.42e-06	0.08549	24.7742	11853	-0.03405	0.016487	0.038919	0.073393	Palindromic SNP
genus.Escherichia.Shigella.id.3504	rs35555519	16	77711641	C	G	0.101976	0.0222883	4.92e-06	0.1143	25.3195	12002	-0.007048	0.013635	0.605229	0.081238	Palindromic SNP
genus.Escherichia.Shigella.id.3504	rs7502686	17	14173290	G	C	-0.136384	0.0302576	5.9e-06	0.06262	21.8581	9990	-0.007711	0.016734	0.644949	0.057278	Palindromic SNP
genus.Escherichia.Shigella.id.3504	rs112767262	16	3750623	T	C	0.0732963	0.0163589	8.21e-06	0.1958	19.9456	11771	0.013967	0.009701	0.149939	0.193575
genus.Escherichia.Shigella.id.3504	rs113127095	13	23253392	A	G	0.151009	0.0323434	3.33e-06	0.05169	18.8906	8433	-0.013217	0.017609	0.452898	0.062745
genus.Escherichia.Shigella.id.3504	rs113513883	7	140678199	A	G	0.172283	0.038041	5.28e-06	0.05765	20.312	6280	0.014726	0.021891	0.501155	0.054564
genus.Escherichia.Shigella.id.3504	rs1154904	11	134774845	A	G	-0.0613376	0.0130644	3.04e-06	0.5358	22.5002	12002	-0.007558	0.007864	0.336461	0.457692
genus.Escherichia.Shigella.id.3504	rs118526	5	79863544	C	A	-0.0594401	0.013598	8e-06	0.6074	20.0033	11853	-0.01633	0.007808	0.036508	0.396159
genus.Escherichia.Shigella.id.3504	rs2798105	1	48961903	A	G	-0.100851	0.0222045	8.25e-06	0.1183	24.0139	11296	-0.009955	0.013065	0.446107	0.094194
genus.Escherichia.Shigella.id.3504	rs4731451	7	128054100	G	A	-0.0609885	0.0135157	7.47e-06	0.3718	20.885	12001	-0.009233	0.008004	0.248673	0.357857
genus.Escherichia.Shigella.id.3504	rs57024273	2	236515155	T	C	0.0626172	0.0139919	9.7e-06	0.3181	20.1928	11853	-0.007238	0.009194	0.431113	0.311779
genus.Escherichia.Shigella.id.3504	rs592299	9	136179347	T	C	-0.0592004	0.0129486	4.77e-06	0.4682	20.9675	11995	0.00208	0.007691	0.78682	0.469917
genus.Escherichia.Shigella.id.3504	rs73208162	21	39324484	A	G	-0.119296	0.024839	2.19e-06	0.05865	17.4248	11073	0.01566	0.016689	0.348079	0.064225
genus.Eubacteriumbrachygroup.id.11296	rs9613196	22	26922534	T	A	-0.238718	0.0528561	4.99e-06	0.07654	24.3799	3004	0.0061	0.017284	0.724134	0.062723	Palindromic SNP
genus.Eubacteriumbrachygroup.id.11296	rs112617308	10	94185213	T	C	-0.170873	0.0362844	2.38e-06	0.07952	17.1665	4001	0.015568	0.012485	0.21243	0.10075
genus.Eubacteriumbrachygroup.id.11296	rs12151423	2	218237281	A	G	0.101329	0.0227324	9.27e-06	0.5209	19.8423	3854	0.003346	0.007831	0.669231	0.490524
genus.Eubacteriumbrachygroup.id.11296	rs13139592	4	144665178	T	C	-0.145997	0.0327192	7.97e-06	0.1223	17.6527	3842	-0.018205	0.012524	0.146038	0.156597
genus.Eubacteriumbrachygroup.id.11296	rs1384962	14	23060552	A	G	0.120888	0.0266264	6.99e-06	0.7893	19.5332	4001	0.012637	0.008922	0.156643	0.235387
genus.Eubacteriumbrachygroup.id.11296	rs2913110	10	22892667	C	T	0.105143	0.022942	4.56e-06	0.6223	20.8907	4001	-0.002447	0.007758	0.752428	0.406566
genus.Eubacteriumbrachygroup.id.11296	rs4862235	4	184628931	G	A	0.104806	0.0225751	3.73e-06	0.5557	21.8035	4000	0.01843	0.007723	0.017038	0.413948
genus.Eubacteriumbrachygroup.id.11296	rs6591893	11	80236833	G	A	0.108225	0.0240319	7.34e-06	0.6521	21.3553	3999	-0.012782	0.008225	0.12014	0.311352
genus.Eubacteriumbrachygroup.id.11296	rs720439	22	48190598	A	G	-0.111927	0.0251252	7.03e-06	0.7485	18.9511	4001	-0.006889	0.009115	0.449772	0.260045
genus.Eubacteriumbrachygroup.id.11296	rs73199919	4	6856564	T	C	-0.236717	0.0531335	8.16e-06	0.05666	18.1147	3008	-0.012383	0.019201	0.519007	0.064771
genus.Eubacteriumcoprostanoligenesgroup.id.11375	rs115325767	1	200638489	G	C	0.0783322	0.0174719	2.62e-06	0.09344	17.2254	16555	0.003542	0.012915	0.783882	0.101198	Palindromic SNP
genus.Eubacteriumcoprostanoligenesgroup.id.11375	rs4717831	7	73306506	A	T	0.0786783	0.0174038	9.18e-06	0.8807	21.9495	16854	0.016213	0.015254	0.287827	0.881812	Palindromic SNP
genus.Eubacteriumcoprostanoligenesgroup.id.11375	rs1020520	7	33603146	T	G	-0.0590705	0.0132929	8.89e-06	0.2038	19.6908	17371	0.005911	0.009773	0.545323	0.18847
genus.Eubacteriumcoprostanoligenesgroup.id.11375	rs10444197	10	2215931	A	G	-0.0505823	0.0113455	5.98e-06	0.3678	20.7019	17380	0.008735	0.00836	0.296099	0.326282
genus.Eubacteriumcoprostanoligenesgroup.id.11375	rs11052069	12	32713919	T	C	0.0477832	0.0107833	9.38e-06	0.5656	19.5194	17380	0.019086	0.007874	0.015368	0.438268
genus.Eubacteriumcoprostanoligenesgroup.id.11375	rs11720857	3	113794507	C	T	0.0630776	0.0144485	9.26e-06	0.1769	19.6715	16960	0.005321	0.010287	0.60504	0.173483
genus.Eubacteriumcoprostanoligenesgroup.id.11375	rs12906958	15	36911598	C	T	-0.0533159	0.0115935	4.35e-06	0.3022	20.8588	17380	-0.005727	0.008149	0.4822	0.317886
genus.Eubacteriumcoprostanoligenesgroup.id.11375	rs17159861	7	31085162	C	T	0.0962228	0.0168388	1.04e-08	0.1332	37.2339	17380	-0.003102	0.012379	0.802151	0.115507
genus.Eubacteriumcoprostanoligenesgroup.id.11375	rs2644213	10	84506096	G	A	0.0538845	0.0121245	9.86e-06	0.7634	18.2465	17380	-0.001489	0.008696	0.864068	0.244495
genus.Eubacteriumcoprostanoligenesgroup.id.11375	rs4076415	15	86440997	T	G	0.0515152	0.0110294	1.99e-06	0.5994	21.64	16960	-0.000166	0.007938	0.983259	0.446201
genus.Eubacteriumcoprostanoligenesgroup.id.11375	rs62024432	15	97869293	C	T	-0.0769698	0.0172101	7.5e-06	0.1252	22.4396	17271	0.004832	0.012419	0.697256	0.10487
genus.Eubacteriumcoprostanoligenesgroup.id.11375	rs6762473	3	127139574	C	A	0.0521584	0.0112353	4.26e-06	0.6431	21.7255	17377	-0.000665	0.007985	0.933572	0.342343
genus.Eubacteriumcoprostanoligenesgroup.id.11375	rs76898927	3	81595477	G	A	0.123055	0.0266375	4.79e-06	0.04771	16.803	12197	-0.042069	0.018262	0.021265	0.049172
genus.Eubacteriumcoprostanoligenesgroup.id.11375	rs79895140	2	50797401	T	C	-0.0641017	0.0141153	8.62e-06	0.2167	22.5416	16139	-0.006966	0.010664	0.513637	0.198764
genus.Eubacteriumcoprostanoligenesgroup.id.11375	rs9648214	7	16380806	T	C	-0.0828719	0.016431	2.52e-07	0.1183	24.9315	17379	0.007423	0.011436	0.516273	0.133057
genus.Eubacteriumeligensgroup.id.14372	rs158115	14	77619186	G	C	0.0915271	0.0190611	9.74e-06	0.09245	20.6598	14678	-0.018344	0.013055	0.159958	0.094655	Palindromic SNP
genus.Eubacteriumeligensgroup.id.14372	rs72839198	2	115197171	C	G	0.155659	0.0375612	3.14e-06	0.05567	12.5762	4926	0.027197	0.018987	0.152015	0.050388	Palindromic SNP
genus.Eubacteriumeligensgroup.id.14372	rs74606150	14	39301409	C	G	-0.196454	0.042565	4.25e-06	0.04573	18.1798	5381	0.012737	0.020586	0.536133	0.046756	Palindromic SNP
genus.Eubacteriumeligensgroup.id.14372	rs12719051	7	51365152	A	G	0.0916626	0.0208183	7.12e-06	0.1004	19.4521	12799	-0.016631	0.014306	0.245008	0.111609
genus.Eubacteriumeligensgroup.id.14372	rs182318	11	31098691	G	A	-0.0824941	0.0195615	8.4e-06	0.07753	14.3962	14777	-0.022331	0.013867	0.107309	0.077849
genus.Eubacteriumeligensgroup.id.14372	rs2200429	13	107563458	A	G	-0.0888825	0.0198479	5.3e-06	0.07356	15.9091	14761	0.02334	0.013371	0.080907	0.087006
genus.Eubacteriumeligensgroup.id.14372	rs265534	10	83092007	T	G	-0.0563756	0.0120127	2.27e-06	0.4553	23.3266	14776	-0.002183	0.00765	0.775382	0.43327
genus.Eubacteriumeligensgroup.id.14372	rs4583233	16	81820486	A	C	0.0670205	0.0128122	2.84e-07	0.334	28.6833	14327	0.006109	0.009078	0.500954	0.33532
genus.Eubacteriumeligensgroup.id.14372	rs56080211	2	110260993	C	T	0.123093	0.0282743	9.14e-06	0.9443	17.0771	10699	-0.006652	0.018274	0.71588	0.072395
genus.Eubacteriumeligensgroup.id.14372	rs6923695	6	70956815	T	G	0.103268	0.0229524	4.87e-06	0.05666	14.7102	12891	0.005394	0.014194	0.703921	0.077453
genus.Eubacteriumfissicatenagroup.id.14373	rs10147907	14	89484373	T	G	0.172263	0.039601	8.27e-06	0.06859	14.5806	3833	0.004335	0.013728	0.752174	0.084401
genus.Eubacteriumfissicatenagroup.id.14373	rs11818408	10	96758467	G	A	0.10585	0.0237114	8.2e-06	0.4771	20.1711	3590	0.016018	0.007798	0.039979	0.436331
genus.Eubacteriumfissicatenagroup.id.14373	rs11876297	18	45753272	T	C	0.131469	0.0281712	2.67e-06	0.2157	19.9651	3396	0.011264	0.010358	0.276801	0.264343
genus.Eubacteriumfissicatenagroup.id.14373	rs151257695	7	73043561	A	G	0.20951	0.0454847	3.1e-06	0.08052	23.4534	3587	0.03285	0.01689	0.051793	0.073871
genus.Eubacteriumfissicatenagroup.id.14373	rs1768152	3	39604954	T	C	0.139489	0.0316186	8.7e-06	0.8628	16.6046	3590	-0.019076	0.010971	0.082095	0.145789
genus.Eubacteriumfissicatenagroup.id.14373	rs2733072	8	5433699	G	A	0.109644	0.0228306	1.49e-06	0.4652	23.0542	3833	-0.000328	0.007913	0.966932	0.441312
genus.Eubacteriumfissicatenagroup.id.14373	rs3771393	2	71145246	C	T	0.130842	0.0266671	7.38e-07	0.7157	26.5895	3792	-0.005196	0.008729	0.551748	0.260124
genus.Eubacteriumfissicatenagroup.id.14373	rs6934739	6	39940437	A	G	0.111463	0.0252788	9.75e-06	0.2952	19.8982	3831	0.011842	0.008362	0.156731	0.290497
genus.Eubacteriumfissicatenagroup.id.14373	rs7104872	11	115165111	G	A	0.138612	0.0291906	2.73e-06	0.1779	21.629	3829	-0.00244	0.010127	0.809582	0.17705
genus.Eubacteriumhalliigroup.id.11338	rs10501370	11	58040621	C	T	-0.115589	0.0252489	5.42e-06	0.05268	18.4567	13824	0.009681	0.016943	0.567749	0.049607
genus.Eubacteriumhalliigroup.id.11338	rs10798999	1	34308917	C	T	0.0601661	0.0126752	2.61e-06	0.2157	20.3064	16561	-0.004624	0.008998	0.60733	0.231161
genus.Eubacteriumhalliigroup.id.11338	rs10808115	7	100635375	A	C	-0.0504747	0.0109922	4.42e-06	0.5219	21.0864	16566	-0.00625	0.00771	0.41755	0.459899
genus.Eubacteriumhalliigroup.id.11338	rs117748144	11	11771637	T	C	-0.126582	0.028712	7.86e-06	0.04274	14.256	10861	0.006416	0.016484	0.697134	0.058863
genus.Eubacteriumhalliigroup.id.11338	rs13116360	4	111885431	T	C	0.154124	0.0297185	2.94e-07	0.06262	28.8627	10323	0.005051	0.019873	0.79938	0.057569
genus.Eubacteriumhalliigroup.id.11338	rs138531890	3	195238086	A	G	0.153138	0.0349456	5.43e-06	0.05368	18.4089	7710	0.008449	0.02145	0.693673	0.052842
genus.Eubacteriumhalliigroup.id.11338	rs17074066	4	183709536	T	C	-0.0813986	0.0189272	9.35e-06	0.09145	17.4176	15804	-0.005858	0.015597	0.707243	0.084695
genus.Eubacteriumhalliigroup.id.11338	rs17474256	1	104524676	G	A	0.0810805	0.0184573	9.45e-06	0.1233	23.4246	16460	0.00698	0.013951	0.616847	0.098238
genus.Eubacteriumhalliigroup.id.11338	rs281379	19	49214274	A	G	-0.0499523	0.0112153	9.33e-06	0.4602	20.0189	16130	-0.001072	0.007728	0.88966	0.523978
genus.Eubacteriumhalliigroup.id.11338	rs28584818	3	64664456	A	G	0.126115	0.0268627	4.43e-06	0.06859	22.5892	11095	0.016556	0.016364	0.311658	0.060389
genus.Eubacteriumhalliigroup.id.11338	rs60254196	7	148856720	A	G	-0.0522832	0.0111865	2.7e-06	0.4592	22.073	16238	0.002047	0.008169	0.802109	0.517114
genus.Eubacteriumhalliigroup.id.11338	rs630939	18	48384463	C	T	-0.0508914	0.0114352	9.16e-06	0.3996	20.2025	16238	0.00552	0.008198	0.500786	0.404409
genus.Eubacteriumhalliigroup.id.11338	rs6550770	3	23663416	T	C	-0.198087	0.0443545	4.82e-06	0.9483	16.5194	4279	-0.051633	0.024849	0.037738	0.054757
genus.Eubacteriumhalliigroup.id.11338	rs74018587	15	62014160	C	T	0.208943	0.043822	3.7e-06	0.03678	9.4235	3039	-0.013913	0.022013	0.527391	0.034039	F-statistics<10
genus.Eubacteriumhalliigroup.id.11338	rs78056098	11	123789877	G	T	-0.0507411	0.0113758	8.29e-06	0.3608	19.6964	16568	0.009281	0.007925	0.241514	0.343956
genus.Eubacteriumhalliigroup.id.11338	rs949971	3	110283389	T	G	-0.0540164	0.0116101	3.29e-06	0.3837	22.8891	16566	0.003691	0.007876	0.639332	0.373445
genus.Eubacteriumnodatumgroup.id.11297	rs10263623	7	64894137	C	T	0.193496	0.0439023	8.91e-06	0.1044	21.7024	3080	-0.026806	0.014933	0.072637	0.097699
genus.Eubacteriumnodatumgroup.id.11297	rs10458299	7	135052348	T	C	-0.187753	0.041969	8.37e-06	0.08052	17.1529	3271	0.019547	0.01399	0.162313	0.081228
genus.Eubacteriumnodatumgroup.id.11297	rs11006576	10	61322015	A	G	-0.110167	0.024593	7.99e-06	0.5129	20.0918	3295	-0.003795	0.007614	0.618234	0.498227
genus.Eubacteriumnodatumgroup.id.11297	rs113893692	9	28245518	C	T	-0.185107	0.0403573	5.76e-06	0.09841	19.5332	3195	0.0101	0.012957	0.435689	0.120636
genus.Eubacteriumnodatumgroup.id.11297	rs34297067	14	52185888	A	G	-0.186907	0.0341475	6.6e-08	0.1392	27.5986	3271	0.014258	0.010334	0.167643	0.157926
genus.Eubacteriumnodatumgroup.id.11297	rs61841040	10	9659749	G	T	0.160621	0.0341609	3.56e-06	0.166	23.6927	3295	-0.012841	0.010728	0.231316	0.159896
genus.Eubacteriumnodatumgroup.id.11297	rs6818880	4	94712747	A	G	-0.110081	0.0245964	7.83e-06	0.5447	19.8879	3291	0.015759	0.00776	0.042292	0.463273
genus.Eubacteriumnodatumgroup.id.11297	rs77910827	9	96597985	C	T	0.201788	0.0413568	9.05e-07	0.1034	24.8684	3271	0.00965	0.012602	0.443827	0.103887
genus.Eubacteriumnodatumgroup.id.11297	rs7827125	8	4954912	C	T	0.1223	0.0271331	7.17e-06	0.2823	20.0741	3294	0.003281	0.008667	0.705052	0.281204
genus.Eubacteriumnodatumgroup.id.11297	rs7880204	1	171060821	T	C	-0.125454	0.0275303	6.84e-06	0.2475	19.413	3294	0.016829	0.008955	0.060208	0.262308
genus.Eubacteriumnodatumgroup.id.11297	rs9425984	1	34529736	T	C	-0.130234	0.0292347	7.21e-06	0.2386	20.4129	3294	0.01211	0.008929	0.174995	0.234157
genus.Eubacteriumoxidoreducensgroup.id.11339	rs1425962	4	187905399	G	C	0.0906104	0.0200612	7.32e-06	0.6571	19.7526	5321	-0.00061	0.009147	0.946776	0.677317	Palindromic SNP
genus.Eubacteriumoxidoreducensgroup.id.11339	rs12129908	1	195064019	C	A	0.0893272	0.0198333	5.8e-06	0.5527	21.2903	5377	0.006548	0.007705	0.39541	0.416978
genus.Eubacteriumoxidoreducensgroup.id.11339	rs12423772	12	94515340	G	T	0.14098	0.0295029	2.63e-06	0.1501	27.11	5321	-0.00577	0.015723	0.713647	0.123418
genus.Eubacteriumoxidoreducensgroup.id.11339	rs2973294	4	37526679	G	T	0.0923559	0.0195439	2.39e-06	0.4205	22.4412	5378	-0.004019	0.007617	0.597802	0.444855
genus.Eubacteriumoxidoreducensgroup.id.11339	rs34561138	16	86480355	G	A	0.216145	0.045992	2.51e-06	0.05865	21.696	4186	-0.009977	0.016954	0.556229	0.063556
genus.Eubacteriumoxidoreducensgroup.id.11339	rs440215	5	106882394	C	T	0.0932766	0.0195294	1.65e-06	0.5378	23.35	5377	0.014971	0.011184	0.180674	0.451141
genus.Eubacteriumrectalegroup.id.14374	rs10892089	11	98523638	C	G	-0.0635522	0.0140072	6.22e-06	0.1968	22.1804	17351	-0.007613	0.009942	0.443847	0.178931	Palindromic SNP
genus.Eubacteriumrectalegroup.id.14374	rs117151453	12	20066025	G	C	-0.113141	0.0243541	1.84e-06	0.0507	17.156	13908	-0.012189	0.015794	0.440256	0.059569	Palindromic SNP
genus.Eubacteriumrectalegroup.id.14374	rs16960159	18	37703874	C	G	-0.156596	0.0336234	4.1e-06	0.04771	18.6075	8334	0.001024	0.017279	0.952745	0.052888	Palindromic SNP
genus.Eubacteriumrectalegroup.id.14374	rs3980709	1	170900221	A	T	-0.0622701	0.0140572	6.86e-06	0.161	18.1816	17340	-0.023837	0.010291	0.02056	0.169567	Palindromic SNP
genus.Eubacteriumrectalegroup.id.14374	rs10248854	7	121281238	C	A	-0.0527827	0.0113463	4.21e-06	0.3598	22.2919	17348	0.014269	0.007938	0.072255	0.355033
genus.Eubacteriumrectalegroup.id.14374	rs10797540	1	234530370	A	G	0.0503179	0.0108389	3.53e-06	0.4344	21.6105	17350	-0.013028	0.007671	0.089438	0.423569
genus.Eubacteriumrectalegroup.id.14374	rs143694765	1	116082909	T	C	0.0870025	0.019779	9.75e-06	0.09443	19.6019	15124	0.031336	0.014013	0.025362	0.103468
genus.Eubacteriumrectalegroup.id.14374	rs2884897	11	8129537	A	G	-0.129364	0.0289021	6.44e-06	0.05268	18.0879	10813	0.008159	0.018462	0.658536	0.04405
genus.Eubacteriumrectalegroup.id.14374	rs314726	2	125553155	T	C	0.0528824	0.0109486	1.38e-06	0.4573	23.58	16966	-0.020637	0.007915	0.009143	0.439508
genus.Eubacteriumrectalegroup.id.14374	rs35398954	15	93006765	A	G	-0.0901402	0.0174602	5.4e-07	0.1213	28.8354	16621	0.012166	0.012034	0.311992	0.114464
genus.Eubacteriumrectalegroup.id.14374	rs59427698	9	129425745	A	G	-0.0576035	0.0130853	5.37e-06	0.2028	17.8412	16613	0.022563	0.008997	0.01217	0.253826
genus.Eubacteriumrectalegroup.id.14374	rs62547233	9	92013419	A	G	0.0536319	0.0120201	9.9e-06	0.3072	21.2624	17347	-0.005989	0.00852	0.482124	0.280769
genus.Eubacteriumruminantiumgroup.id.11340	rs112375806	22	48749548	T	A	0.143141	0.0293757	5.82e-06	0.1074	28.0847	7123	-0.033611	0.02001	0.093021	0.093897	Palindromic SNP
genus.Eubacteriumruminantiumgroup.id.11340	rs10131724	14	52219066	A	C	-0.199832	0.0414577	2.39e-06	0.9364	24.2255	5071	0.001816	0.017983	0.919564	0.070481
genus.Eubacteriumruminantiumgroup.id.11340	rs10923018	1	88523399	G	A	0.0726438	0.0160924	6.8e-06	0.4722	20.4051	7739	-0.00156	0.00767	0.838838	0.453723
genus.Eubacteriumruminantiumgroup.id.11340	rs11637981	15	61289622	G	T	-0.073258	0.0160888	5.44e-06	0.5159	20.7395	7718	0.005989	0.00762	0.431854	0.467895
genus.Eubacteriumruminantiumgroup.id.11340	rs13025464	2	201610645	T	C	-0.0737077	0.0163786	6.97e-06	0.6173	19.9087	7738	-0.023002	0.007771	0.003087	0.38517
genus.Eubacteriumruminantiumgroup.id.11340	rs139749	22	25303055	C	T	-0.0845439	0.0171791	8.59e-07	0.3419	23.5951	7314	0.008705	0.00823	0.290171	0.334749
genus.Eubacteriumruminantiumgroup.id.11340	rs16891896	5	33897589	G	A	-0.174787	0.0390573	2.38e-06	0.05865	16.0813	4753	0.006447	0.016616	0.698013	0.051238
genus.Eubacteriumruminantiumgroup.id.11340	rs17519472	12	30360954	C	T	0.107804	0.0233984	4.7e-06	0.1541	23.4251	7710	-0.003614	0.010718	0.735957	0.144585
genus.Eubacteriumruminantiumgroup.id.11340	rs209813	6	11953633	G	A	-0.103488	0.0236391	9.23e-06	0.166	21.5989	7264	0.008936	0.011278	0.428159	0.12328
genus.Eubacteriumruminantiumgroup.id.11340	rs2116427	5	121182996	A	G	0.0911461	0.0182353	4.67e-07	0.2565	24.5938	7739	-0.005759	0.008827	0.51417	0.24527
genus.Eubacteriumruminantiumgroup.id.11340	rs2229917	9	130980937	A	G	0.153538	0.0323922	2.16e-06	0.0666	20.7178	7050	-0.003608	0.016324	0.825043	0.060211
genus.Eubacteriumruminantiumgroup.id.11340	rs2418654	2	71247578	C	T	-0.0748879	0.0165852	6.17e-06	0.4781	20.5217	7314	-0.013926	0.008303	0.09351	0.483064
genus.Eubacteriumruminantiumgroup.id.11340	rs2817174	1	3044181	C	T	-0.0734306	0.0163687	7.87e-06	0.4294	20.4206	7710	0.025	0.008225	0.002377	0.391002
genus.Eubacteriumruminantiumgroup.id.11340	rs57340348	6	130030114	T	C	-0.0979429	0.0212166	4.93e-06	0.2147	23.7294	7314	0.00255	0.009893	0.796595	0.187893
genus.Eubacteriumruminantiumgroup.id.11340	rs606117	9	2539358	A	G	0.0833243	0.018056	4.82e-06	0.668	22.4297	7263	-0.003944	0.008246	0.632505	0.307435
genus.Eubacteriumruminantiumgroup.id.11340	rs6676699	1	197978281	G	T	-0.0888124	0.0196447	6.38e-06	0.7783	21.0331	7708	0.005334	0.009274	0.565206	0.207592
genus.Eubacteriumruminantiumgroup.id.11340	rs7000472	8	138626268	A	G	-0.0762282	0.016523	4.07e-06	0.6382	20.8174	7739	-0.000414	0.007727	0.95721	0.408799
genus.Eubacteriumruminantiumgroup.id.11340	rs72836424	10	129037453	C	T	-0.139825	0.030069	2.62e-06	0.09543	24.7645	7314	0.004287	0.013827	0.756534	0.089616
genus.Eubacteriumruminantiumgroup.id.11340	rs73139629	12	63306003	A	C	-0.115098	0.0247909	5.36e-06	0.1322	22.2933	7314	0.022612	0.012204	0.063929	0.110391
genus.Eubacteriumventriosumgroup.id.11341	rs6048195	20	2308307	A	T	-0.0603594	0.011658	2.5e-07	0.4791	27.0295	14839	-0.003216	0.009221	0.727296	0.479664	Palindromic SNP
genus.Eubacteriumventriosumgroup.id.11341	rs66830358	3	171895485	T	A	0.0528752	0.0117972	6.87e-06	0.4175	20.3041	14913	-0.005901	0.008283	0.476259	0.402833	Palindromic SNP
genus.Eubacteriumventriosumgroup.id.11341	rs11617697	13	98785900	A	G	-0.143349	0.0286241	7.22e-07	0.04771	21.5038	11497	0.015904	0.0199	0.424167	0.048213
genus.Eubacteriumventriosumgroup.id.11341	rs12964517	18	22460785	G	A	0.0587198	0.0123453	2.07e-06	0.3161	22.8237	15289	0.006933	0.00818	0.396705	0.321021
genus.Eubacteriumventriosumgroup.id.11341	rs13082419	3	107736434	C	T	-0.0715522	0.016137	9.56e-06	0.17	20.9782	14501	-1e-06	0.010801	0.999929	0.148883
genus.Eubacteriumventriosumgroup.id.11341	rs16884680	8	114445055	G	T	-0.0906428	0.0191909	1.74e-06	0.1074	24.1193	15289	-0.013038	0.013976	0.350854	0.092343
genus.Eubacteriumventriosumgroup.id.11341	rs35179274	14	51960625	C	T	-0.0627263	0.013786	5.76e-06	0.2435	22.1888	15287	0.002219	0.009019	0.805674	0.232785
genus.Eubacteriumventriosumgroup.id.11341	rs3809430	14	44975510	T	C	-0.0548171	0.0118426	3.55e-06	0.3479	20.8684	15287	0.005144	0.007859	0.512753	0.372191
genus.Eubacteriumventriosumgroup.id.11341	rs57199565	3	190223732	T	C	0.0783394	0.0160257	7.97e-07	0.2406	33.515	14913	0.014689	0.01551	0.343597	0.203042
genus.Eubacteriumventriosumgroup.id.11341	rs66746423	1	109398264	C	T	0.0751501	0.0164978	6.11e-06	0.1561	21.7204	14578	-0.004737	0.010812	0.661309	0.14182
genus.Eubacteriumventriosumgroup.id.11341	rs6704822	2	203661779	A	G	0.0739179	0.0166705	6.62e-06	0.8837	17.188	15289	0.007093	0.011186	0.526063	0.131688
genus.Eubacteriumventriosumgroup.id.11341	rs72783037	16	60348381	C	A	0.0658926	0.0143747	6.55e-06	0.1869	20.1961	15286	0.008349	0.009471	0.378013	0.196308
genus.Eubacteriumventriosumgroup.id.11341	rs73615400	20	50140919	T	C	-0.0956303	0.0193428	9.54e-07	0.09046	22.8241	15146	0.005795	0.013525	0.66835	0.090039
genus.Eubacteriumventriosumgroup.id.11341	rs73849225	4	126371814	T	C	0.0975711	0.0224388	5.21e-06	0.07952	20.3357	14573	-0.017002	0.015177	0.262592	0.068721
genus.Eubacteriumventriosumgroup.id.11341	rs78250280	1	147291928	G	A	0.0749762	0.0164404	3.36e-06	0.1491	21.1876	14835	0.007408	0.012714	0.560132	0.147503
genus.Eubacteriumventriosumgroup.id.11341	rs876734	12	52423996	C	T	-0.0618696	0.0132532	2.89e-06	0.7107	23.5077	14913	0.008408	0.008786	0.338556	0.262005
genus.Eubacteriumventriosumgroup.id.11341	rs9316536	13	51938576	T	G	-0.0817111	0.0183121	7.84e-06	0.1362	24.054	15289	0.005729	0.014709	0.696917	0.110305
genus.Eubacteriumxylanophilumgroup.id.14375	rs12980122	19	8255478	C	G	-0.108274	0.0238257	5.02e-06	0.08449	21.87	12039	0.010851	0.016882	0.520416	0.083439	Palindromic SNP
genus.Eubacteriumxylanophilumgroup.id.14375	rs4654122	1	246780557	C	G	0.0553508	0.0123588	7.2e-06	0.5606	20.1153	13309	0.003144	0.007768	0.685708	0.556956	Palindromic SNP
genus.Eubacteriumxylanophilumgroup.id.14375	rs79582700	17	66689958	C	G	-0.0951677	0.0199969	2.41e-06	0.1074	23.0553	13256	-0.004542	0.012181	0.70925	0.111455	Palindromic SNP
genus.Eubacteriumxylanophilumgroup.id.14375	rs10140184	14	73181783	A	C	0.0576795	0.012599	4.96e-06	0.4125	20.8803	12930	-0.0021	0.008825	0.811865	0.413529
genus.Eubacteriumxylanophilumgroup.id.14375	rs10917203	1	22627266	A	C	0.0612633	0.0130917	3.15e-06	0.335	21.6549	12930	-0.008509	0.008235	0.301465	0.351012
genus.Eubacteriumxylanophilumgroup.id.14375	rs112176119	16	73696771	C	T	-0.113455	0.0245762	3.33e-06	0.06461	19.0065	12199	0.018536	0.017432	0.287602	0.08259
genus.Eubacteriumxylanophilumgroup.id.14375	rs13239072	7	43566344	G	A	0.0687427	0.0142728	1.82e-06	0.2753	25.1352	13307	-0.003939	0.008726	0.651746	0.258616
genus.Eubacteriumxylanophilumgroup.id.14375	rs17830032	20	57995506	G	A	-0.160597	0.0310515	2.39e-07	0.05368	25.0243	9527	-0.013749	0.018118	0.447942	0.057132
genus.Eubacteriumxylanophilumgroup.id.14375	rs1999224	9	130498120	G	T	-0.0949051	0.0203503	3.75e-06	0.08847	19.3592	13309	0.002959	0.012639	0.814906	0.098706
genus.Eubacteriumxylanophilumgroup.id.14375	rs2012708	16	84790559	A	G	0.0573202	0.0126905	6.53e-06	0.6362	20.265	13306	-0.0023	0.007955	0.772514	0.358363
genus.Eubacteriumxylanophilumgroup.id.14375	rs2213117	11	131009660	T	G	0.0877797	0.0189012	4.21e-06	0.161	26.8592	12878	0.016275	0.013398	0.224461	0.123249
genus.Eubacteriumxylanophilumgroup.id.14375	rs75586835	4	87891938	A	G	-0.114498	0.0263455	9.39e-06	0.0666	20.4855	12550	0.018506	0.016298	0.256172	0.060652
genus.Ruminococcusgauvreauiigroup.id.11342	rs13188803	5	112627773	T	A	0.0709419	0.0156855	7.28e-06	0.1879	19.7394	12834	0.008294	0.009341	0.374558	0.208323	Palindromic SNP
genus.Ruminococcusgauvreauiigroup.id.11342	rs10931481	2	191954852	G	A	0.0610096	0.0130484	3.38e-06	0.6889	21.3812	13382	-0.001261	0.008199	0.877763	0.319654
genus.Ruminococcusgauvreauiigroup.id.11342	rs12079579	1	161880482	A	G	0.0955324	0.0213436	5.04e-06	0.07256	15.9682	12986	-0.006405	0.01347	0.63444	0.085542
genus.Ruminococcusgauvreauiigroup.id.11342	rs12539819	7	153487396	C	T	0.110654	0.0240684	4.49e-06	0.09543	25.1199	11860	-0.007486	0.020268	0.711901	0.099179
genus.Ruminococcusgauvreauiigroup.id.11342	rs1391597	12	61119266	C	T	0.0590284	0.0124874	1.86e-06	0.3807	22.0194	13382	0.004817	0.007741	0.533763	0.422768
genus.Ruminococcusgauvreauiigroup.id.11342	rs2047242	10	29201860	A	G	-0.067603	0.0133738	2.46e-07	0.2972	25.5686	13369	6.8e-05	0.008412	0.993534	0.32266
genus.Ruminococcusgauvreauiigroup.id.11342	rs2105937	1	20552072	A	G	0.0580215	0.0127806	5.1e-06	0.666	20.0425	13364	0.012714	0.008022	0.112991	0.351918
genus.Ruminococcusgauvreauiigroup.id.11342	rs2166943	8	137090850	A	C	0.0566974	0.0123497	5.28e-06	0.5616	21.2049	13377	0.009551	0.007723	0.216216	0.42004
genus.Ruminococcusgauvreauiigroup.id.11342	rs289410	15	85563483	G	A	-0.0654926	0.0139101	2.27e-06	0.7316	22.5732	13380	0.010927	0.008713	0.209791	0.254303
genus.Ruminococcusgauvreauiigroup.id.11342	rs431418	5	166419552	A	G	-0.094737	0.0210157	5.54e-06	0.8807	25.1064	13289	-0.017832	0.013078	0.172715	0.097015
genus.Ruminococcusgauvreauiigroup.id.11342	rs71386687	16	2767894	T	G	0.121037	0.02386	2.91e-07	0.05964	18.6616	11340	0.00401	0.016837	0.811733	0.078214
genus.Ruminococcusgauvreauiigroup.id.11342	rs73802842	4	18824860	C	A	0.0736808	0.0169665	7.48e-06	0.1431	17.8379	13382	0.013987	0.010385	0.178008	0.157718
genus.Ruminococcusgauvreauiigroup.id.11342	rs9870933	3	112372317	A	G	0.0621643	0.0126072	8.49e-07	0.5915	25.0338	13382	0.00248	0.007908	0.753789	0.376706
genus.Ruminococcusgnavusgroup.id.14376	rs11597105	10	6512581	A	G	0.114673	0.0250653	6.95e-06	0.1123	16.629	6328	0.00087	0.010402	0.933354	0.157588
genus.Ruminococcusgnavusgroup.id.14376	rs11864644	16	433078	T	C	-0.139804	0.0318253	5.01e-06	0.07058	16.0395	6241	0.011966	0.014112	0.396483	0.083014
genus.Ruminococcusgnavusgroup.id.14376	rs12136548	1	115168097	C	T	0.0901946	0.0196476	3.1e-06	0.2913	21.5659	6401	-0.011834	0.00822	0.149983	0.310134
genus.Ruminococcusgnavusgroup.id.14376	rs12989336	2	36259341	G	A	-0.0846861	0.0187936	7.12e-06	0.3052	19.5224	6401	-0.008227	0.008082	0.308652	0.334919
genus.Ruminococcusgnavusgroup.id.14376	rs13163520	5	18662686	G	A	-0.127377	0.0233883	5.61e-08	0.1809	30.5546	6326	0.009444	0.010213	0.355116	0.175675
genus.Ruminococcusgnavusgroup.id.14376	rs2909242	8	129224680	C	A	-0.0909965	0.018351	7.41e-07	0.6143	25.2074	6401	0.022044	0.008111	0.006592	0.345384
genus.Ruminococcusgnavusgroup.id.14376	rs3124783	9	135838591	A	G	-0.11599	0.0249099	2.67e-06	0.8797	18.2734	6401	0.02131	0.010649	0.045395	0.149695
genus.Ruminococcusgnavusgroup.id.14376	rs4388134	4	190110710	C	T	-0.0904997	0.0203544	9.12e-06	0.7545	19.4684	6399	-0.007684	0.009243	0.4058	0.22843
genus.Ruminococcusgnavusgroup.id.14376	rs62167033	2	144700007	T	C	0.185289	0.0396295	3.5e-06	0.07058	23.4919	5194	-0.008221	0.01666	0.621694	0.065861
genus.Ruminococcusgnavusgroup.id.14376	rs78399089	3	146290310	T	C	0.144445	0.0326618	6.63e-06	0.0825	18.8278	5944	0.020572	0.013719	0.13372	0.082231
genus.Ruminococcusgnavusgroup.id.14376	rs934940	2	122096018	A	C	-0.105045	0.0229588	2.74e-06	0.1849	21.0474	6309	0.017798	0.010428	0.087875	0.164287
genus.Ruminococcusgnavusgroup.id.14376	rs9872758	3	66701616	T	C	0.0849233	0.0176643	1.66e-06	0.4771	23.0986	6398	-0.001443	0.007826	0.853705	0.476457
genus.Ruminococcustorquesgroup.id.14377	rs13154778	5	56952803	T	A	0.0563358	0.0129526	7.16e-06	0.1859	17.1089	17795	0.021376	0.009322	0.021871	0.207729	Palindromic SNP
genus.Ruminococcustorquesgroup.id.14377	rs1972694	15	25326425	T	A	-0.0614094	0.0137321	8.93e-06	0.1839	19.6626	17353	0.016499	0.010282	0.108563	0.183568	Palindromic SNP
genus.Ruminococcustorquesgroup.id.14377	rs73130967	7	54781314	A	T	0.0770375	0.0168264	3.71e-06	0.1123	20.1499	17011	-0.004409	0.011479	0.700937	0.127332	Palindromic SNP
genus.Ruminococcustorquesgroup.id.14377	rs773123	12	56494998	T	A	0.0824005	0.0173862	1.59e-06	0.1123	23.057	17011	0.002999	0.011783	0.79909	0.120291	Palindromic SNP
genus.Ruminococcustorquesgroup.id.14377	rs10904297	10	4639762	A	G	-0.167804	0.0389812	2.69e-06	0.02982	5.12593	3143	0.002485	0.021661	0.90863	0.032342	F-statistics<10
genus.Ruminococcustorquesgroup.id.14377	rs10967781	9	27225258	C	A	0.0507994	0.0113322	8.37e-06	0.3181	19.9374	17791	-0.007186	0.008174	0.379352	0.331314
genus.Ruminococcustorquesgroup.id.14377	rs12434631	14	26130404	A	G	0.074697	0.0153401	2.77e-06	0.1402	23.3717	17353	0.010509	0.01256	0.402753	0.142262
genus.Ruminococcustorquesgroup.id.14377	rs1475330	6	67262102	T	C	0.0523492	0.01182	8.13e-06	0.6988	20.0394	17353	-0.001299	0.008873	0.883618	0.280944
genus.Ruminococcustorquesgroup.id.14377	rs35866622	19	49218060	T	C	-0.0612024	0.0109421	2.21e-08	0.4404	31.8846	17240	-0.000459	0.007785	0.952945	0.491551
genus.Ruminococcustorquesgroup.id.14377	rs4073731	11	132663147	T	C	0.0651948	0.0142221	4.05e-06	0.1759	21.9502	17793	0.009494	0.010754	0.37733	0.145477
genus.Ruminococcustorquesgroup.id.14377	rs77034621	8	76769843	T	G	-0.151553	0.0335878	6.07e-06	0.05268	19.68	8567	0.027523	0.018048	0.127261	0.051479
genus.Ruminococcustorquesgroup.id.14377	rs8080469	17	14532347	G	A	0.0490727	0.0107036	3.5e-06	0.5189	21.4226	17798	-0.010294	0.007662	0.179102	0.494252
genus.Ruminococcustorquesgroup.id.14377	rs8141465	22	21358653	A	G	0.0480778	0.0107442	9.65e-06	0.4573	20.4329	17791	0.00944	0.007709	0.220739	0.512827
genus.Faecalibacterium.id.2057	rs12320842	12	83502773	C	G	0.094833	0.0163962	7.57e-09	0.1322	36.4667	17638	0.01257	0.011891	0.290437	0.11677	Palindromic SNP
genus.Faecalibacterium.id.2057	rs28376661	15	47404021	C	G	0.0504817	0.0109368	3.66e-06	0.3738	21.6017	18087	-0.002993	0.007815	0.701781	0.388064	Palindromic SNP
genus.Faecalibacterium.id.2057	rs61875484	10	128614990	C	G	0.0817953	0.018369	9.18e-06	0.09046	18.4236	16718	0.010116	0.014264	0.478205	0.090712	Palindromic SNP
genus.Faecalibacterium.id.2057	rs10927394	1	245267339	G	T	-0.232262	0.0512364	7.02e-06	0.02684	9.87138	3495	0.024557	0.024608	0.318289	0.031517	F-statistics<10
genus.Faecalibacterium.id.2057	rs114946999	2	37125235	C	T	-0.0861565	0.01896	5.7e-06	0.09841	20.6692	15673	-0.00092	0.013105	0.944011	0.100972
genus.Faecalibacterium.id.2057	rs11776390	8	38593645	T	C	-0.078354	0.017183	6.4e-06	0.08946	16.7358	16718	0.017761	0.012717	0.16252	0.104894
genus.Faecalibacterium.id.2057	rs1271565	14	64044097	C	T	-0.0576251	0.0119649	1.3e-06	0.2724	23.2448	17638	-0.001845	0.009015	0.837833	0.265398
genus.Faecalibacterium.id.2057	rs12753492	1	14201546	A	C	0.0641305	0.0149933	8.8e-06	0.1491	18.3053	17525	0.016571	0.012103	0.170921	0.155964
genus.Faecalibacterium.id.2057	rs2835874	21	39027901	T	C	-0.0866356	0.0196496	7.54e-06	0.06958	17.0867	17567	0.015841	0.014878	0.286991	0.070881
genus.Faecalibacterium.id.2057	rs6910935	6	131587157	A	G	0.134864	0.0277032	1.38e-06	0.9463	23.4049	12640	-0.033406	0.017911	0.062175	0.059982
genus.Faecalibacterium.id.2057	rs75499067	16	6099863	C	T	0.227585	0.0465522	1.76e-06	0.06362	28.0914	4526	0.00489	0.017778	0.783284	0.049987
genus.Faecalibacterium.id.2057	rs79656633	1	111036827	T	C	0.145631	0.0323019	8.14e-06	0.1054	36.4532	9080	0.003068	0.01876	0.870093	0.056185
genus.Faecalibacterium.id.2057	rs9536330	13	53567017	T	C	-0.048317	0.010797	5.33e-06	0.4085	20.4205	18082	0.000124	0.007778	0.987316	0.396026
genus.FamilyXIIIAD3011group.id.11293	rs12911842	15	40047706	A	T	-0.0811976	0.0183335	6.91e-06	0.1243	20.2999	14125	-0.001707	0.012119	0.887966	0.114481	Palindromic SNP
genus.FamilyXIIIAD3011group.id.11293	rs9852893	3	3556826	C	G	0.0657834	0.0129056	3.88e-07	0.7435	23.4469	14184	0.010307	0.009179	0.261497	0.70091	Palindromic SNP
genus.FamilyXIIIAD3011group.id.11293	rs11126423	2	74195551	C	T	0.0904399	0.0196301	5.91e-06	0.8867	22.6067	13735	0.005147	0.01508	0.732883	0.108279
genus.FamilyXIIIAD3011group.id.11293	rs11736617	4	38917830	G	A	-0.0759493	0.0172101	9.02e-06	0.1203	16.8396	13778	0.017044	0.011783	0.148001	0.131956
genus.FamilyXIIIAD3011group.id.11293	rs12812672	12	18127597	T	C	-0.096065	0.020828	2.56e-06	0.07356	17.0813	13565	-0.020249	0.013298	0.127829	0.089542
genus.FamilyXIIIAD3011group.id.11293	rs149302	5	14159925	T	C	-0.0645635	0.0143225	7.48e-06	0.2127	19.8382	14192	0.020127	0.009087	0.026791	0.224932
genus.FamilyXIIIAD3011group.id.11293	rs16840310	1	240694163	A	G	-0.0608052	0.0122149	6.75e-07	0.6282	24.5656	14201	0.000574	0.007833	0.941594	0.364008
genus.FamilyXIIIAD3011group.id.11293	rs16940167	15	58683697	C	T	0.0732552	0.0159898	3.91e-06	0.169	21.4342	14201	-0.009932	0.010567	0.347242	0.156313
genus.FamilyXIIIAD3011group.id.11293	rs17156849	7	28603985	G	A	-0.112891	0.0245292	4.19e-06	0.06262	20.0036	13352	0.011222	0.015386	0.465762	0.070949
genus.FamilyXIIIAD3011group.id.11293	rs62029761	16	16006242	A	G	0.128753	0.0276002	3.89e-06	0.06759	20.2117	9655	0.018948	0.020484	0.354952	0.069508
genus.FamilyXIIIAD3011group.id.11293	rs62200412	20	4618639	C	T	-0.0800851	0.0163834	5.8e-07	0.171	24.8825	13661	0.004949	0.011117	0.656174	0.165726
genus.FamilyXIIIAD3011group.id.11293	rs72730932	1	192019835	C	A	-0.0899559	0.0177107	6.89e-07	0.164	29.1323	13102	-0.027015	0.011585	0.019722	0.147124
genus.FamilyXIIIAD3011group.id.11293	rs739451	9	136678954	C	T	0.0649589	0.0147534	7.88e-06	0.1759	17.3868	14197	-0.005373	0.009492	0.571414	0.202239
genus.FamilyXIIIAD3011group.id.11293	rs9837139	3	29811865	A	G	0.10752	0.0240482	8.71e-06	0.08151	23.4523	13527	-0.043495	0.017453	0.012716	0.070313
genus.FamilyXIIIUCG001.id.11294	rs116979587	15	25151194	T	A	-0.121679	0.0260821	3.05e-06	0.07058	23.3297	11989	6.6e-05	0.016034	0.996697	0.064566	Palindromic SNP
genus.FamilyXIIIUCG001.id.11294	rs2276529	21	45153079	C	G	-0.0759406	0.0165099	5.36e-06	0.1859	22.2878	12748	-0.009909	0.010801	0.35891	0.171543	Palindromic SNP
genus.FamilyXIIIUCG001.id.11294	rs112362903	17	33761027	A	G	-0.149047	0.0333271	7.88e-06	0.04274	15.6195	8579	0.007761	0.021714	0.720806	0.047897
genus.FamilyXIIIUCG001.id.11294	rs12049454	1	85228325	T	C	-0.0647298	0.0134065	1.17e-06	0.3012	22.5209	12748	0.007002	0.008152	0.390422	0.317338
genus.FamilyXIIIUCG001.id.11294	rs1426266	3	188224096	T	C	-0.0665521	0.0137151	1.25e-06	0.7038	23.5867	12751	-0.007855	0.008457	0.352957	0.302781
genus.FamilyXIIIUCG001.id.11294	rs3842897	1	183503664	G	A	-0.112639	0.0242751	5.2e-06	0.06461	19.0531	12407	0.01461	0.015965	0.360099	0.074849
genus.FamilyXIIIUCG001.id.11294	rs62414802	6	76598635	C	T	-0.0611904	0.013457	4.29e-06	0.2982	20.0097	12750	-0.000807	0.008114	0.920735	0.325223
genus.FamilyXIIIUCG001.id.11294	rs7119679	11	94681786	G	A	-0.0809085	0.0174782	3.52e-06	0.1501	20.817	12445	-0.003577	0.012074	0.767068	0.153243
genus.FamilyXIIIUCG001.id.11294	rs76463770	3	45479090	A	G	0.19313	0.0419866	3.77e-06	0.05169	20.7323	5651	-0.006369	0.018495	0.730575	0.047182
genus.FamilyXIIIUCG001.id.11294	rs8076666	17	78223817	A	G	0.088655	0.0198094	8.02e-06	0.8638	22.721	12265	0.020866	0.012627	0.098435	0.110019
genus.Flavonifractor.id.2059	rs11642826	16	6696929	G	C	0.14686	0.0325191	6.65e-06	0.06362	20.9946	8151	-0.042667	0.017324	0.013801	0.054722	Palindromic SNP
genus.Flavonifractor.id.2059	rs12038887	1	102287083	C	G	0.0942719	0.0211646	9.37e-06	0.1093	18.3411	10583	0.005539	0.013278	0.676567	0.126495	Palindromic SNP
genus.Flavonifractor.id.2059	rs6761463	2	50201547	G	C	-0.083392	0.0184596	8.11e-06	0.835	20.7408	10805	-0.001254	0.010331	0.90339	0.831717	Palindromic SNP
genus.Flavonifractor.id.2059	rs114873521	5	168218403	C	T	-0.130067	0.0294087	7.13e-06	0.07654	21.9442	9156	-0.002397	0.018505	0.896907	0.068066
genus.Flavonifractor.id.2059	rs11811696	1	237351354	T	C	-0.116063	0.0241012	2.07e-06	0.1103	27.089	10221	0.006017	0.01372	0.661025	0.087183
genus.Flavonifractor.id.2059	rs12030302	1	77887835	A	G	-0.0692276	0.0137467	5.61e-07	0.5089	25.9404	10805	-0.003543	0.007608	0.641482	0.455677
genus.Flavonifractor.id.2059	rs34066017	11	44849689	A	G	0.0764294	0.0159789	1.52e-06	0.2455	23.2118	10705	0.010989	0.008602	0.201428	0.269785
genus.Flavonifractor.id.2059	rs806808	10	32381186	T	C	0.0667272	0.0136557	1.18e-06	0.5239	24.0398	10801	-0.003019	0.007622	0.692051	0.486789
genus.Fusicatenibacter.id.11305	rs2039204	9	130371107	T	A	-0.0497414	0.0107941	3.94e-06	0.5686	21.123	17383	-0.003416	0.007636	0.654638	0.524433	Palindromic SNP
genus.Fusicatenibacter.id.11305	rs10439674	21	42681392	A	G	-0.0572129	0.0130007	7.68e-06	0.2018	18.3457	17381	-0.001923	0.0097	0.842855	0.193753
genus.Fusicatenibacter.id.11305	rs167879	20	55937366	C	T	-0.0659543	0.0148763	5.87e-06	0.833	20.0419	16542	-0.020665	0.010221	0.043212	0.177096
genus.Fusicatenibacter.id.11305	rs1864685	17	70721782	A	C	-0.0494799	0.0108105	4.96e-06	0.4652	21.1884	17374	-0.004379	0.008295	0.59755	0.465659
genus.Fusicatenibacter.id.11305	rs2025938	10	112177119	G	A	-0.0967298	0.0205426	2.99e-06	0.07654	20.693	15626	0.025904	0.013744	0.059477	0.084446
genus.Fusicatenibacter.id.11305	rs206581	18	10370596	A	G	-0.0568339	0.0127894	8.96e-06	0.2087	18.564	17384	-0.008149	0.009136	0.372429	0.23123
genus.Fusicatenibacter.id.11305	rs2132128	8	15360718	G	A	-0.0771914	0.0160344	1.08e-06	0.165	28.5629	17370	0.003161	0.012221	0.795914	0.126892
genus.Fusicatenibacter.id.11305	rs3303	10	120447429	T	C	-0.0953657	0.020407	3.94e-06	0.07654	21.7232	16877	0.021007	0.01538	0.171953	0.092134
genus.Fusicatenibacter.id.11305	rs4378146	1	24927625	A	C	-0.0616691	0.0125259	7.2e-07	0.2416	24.2586	17384	0.000116	0.00867	0.989295	0.252766
genus.Fusicatenibacter.id.11305	rs60254196	7	148856720	A	G	-0.0492427	0.0109365	5.47e-06	0.4592	20.4697	16978	0.002047	0.008169	0.802109	0.517114
genus.Fusicatenibacter.id.11305	rs62187631	2	226649570	T	C	-0.0710571	0.015924	4.55e-06	0.1402	20.134	16522	-0.001778	0.011118	0.872957	0.155948
genus.Fusicatenibacter.id.11305	rs62353480	5	29595000	A	G	-0.0701397	0.0145589	1.57e-06	0.171	22.5112	16119	-0.003521	0.010361	0.733986	0.185529
genus.Fusicatenibacter.id.11305	rs6515626	20	25257001	G	A	0.141575	0.0313559	7.29e-06	0.06163	18.1108	7796	0.011879	0.019487	0.542147	0.047855
genus.Fusicatenibacter.id.11305	rs704418	3	64252803	T	C	0.0739124	0.0151073	7.77e-07	0.8141	27.5344	16626	0.010135	0.011345	0.371669	0.168891
genus.Fusicatenibacter.id.11305	rs73103914	12	58658311	A	G	-0.0597324	0.0134458	8.3e-06	0.1779	18.1595	17384	0.01297	0.009378	0.16666	0.207319
genus.Fusicatenibacter.id.11305	rs792108	2	5532793	T	C	-0.0508345	0.0113843	8.5e-06	0.6461	20.0852	16978	0.006928	0.008006	0.386806	0.355897
genus.Fusicatenibacter.id.11305	rs8028026	15	88353215	A	G	-0.0792146	0.0180505	8.06e-06	0.9085	17.2524	16522	-0.002793	0.01229	0.820248	0.119429
genus.Fusicatenibacter.id.11305	rs8063430	16	73821805	T	C	-0.104026	0.022217	4.93e-06	0.05964	18.8976	15552	-0.010659	0.016694	0.523196	0.055792
genus.Fusicatenibacter.id.11305	rs9905659	17	70697344	G	A	-0.061617	0.0136576	7.31e-06	0.1879	20.1637	17384	-0.008389	0.010617	0.42942	0.184022
genus.Gordonibacter.id.821	rs117347059	7	129433205	G	C	-0.128261	0.0285123	9.17e-06	0.2068	19.9796	3684	0.030078	0.011232	0.007427	0.206676	Palindromic SNP
genus.Gordonibacter.id.821	rs7220558	17	10148653	A	T	0.116884	0.0234834	6.71e-07	0.4324	25.1218	3723	0.00991	0.007752	0.201094	0.410692	Palindromic SNP
genus.Gordonibacter.id.821	rs76287110	3	187450354	A	T	-0.242965	0.0466177	1.67e-07	0.07058	27.1701	3483	0.010372	0.014945	0.487678	0.075378	Palindromic SNP
genus.Gordonibacter.id.821	rs13412653	2	30158494	A	C	0.107597	0.0239228	8.61e-06	0.3539	19.8052	3723	-0.012377	0.007941	0.119092	0.355374
genus.Gordonibacter.id.821	rs16955299	17	52957210	G	A	-0.196423	0.0433538	6.37e-06	0.0835	21.2067	3572	-0.024946	0.015282	0.10259	0.081131
genus.Gordonibacter.id.821	rs322296	7	136937189	G	A	0.17869	0.037722	4.02e-06	0.1193	24.2704	3595	0.012896	0.012364	0.296892	0.110989
genus.Gordonibacter.id.821	rs35042269	4	8142607	C	A	-0.180293	0.0403296	8.11e-06	0.1889	36.1491	3595	-0.00105	0.01219	0.93131	0.116581
genus.Gordonibacter.id.821	rs3765837	1	210628449	T	G	-0.190729	0.0433608	7.17e-06	0.07853	18.81	3556	-0.003272	0.013816	0.812789	0.085633
genus.Gordonibacter.id.821	rs4596722	9	88787144	A	G	0.102908	0.0231571	9.06e-06	0.5239	19.7623	3723	-0.001048	0.007615	0.890532	0.485756
genus.Gordonibacter.id.821	rs61934597	12	131024079	C	T	-0.172495	0.0388567	8.37e-06	0.07555	15.3671	3684	0.002667	0.013554	0.844003	0.095789
genus.Gordonibacter.id.821	rs71545975	7	47144505	A	G	-0.153972	0.0338918	7.04e-06	0.173	24.2739	3556	-0.000182	0.011005	0.986832	0.145682
genus.Gordonibacter.id.821	rs72714787	4	136768501	C	A	0.181405	0.0377102	1.43e-06	0.1044	23.04	3723	0.003216	0.012812	0.801798	0.102448
genus.Gordonibacter.id.821	rs72939513	1	83136096	A	G	-0.21399	0.0490592	7.98e-06	0.05368	16.0459	3435	0.006492	0.01724	0.706526	0.053726	Depression
genus.Gordonibacter.id.821	rs7294633	12	29024534	C	T	0.12867	0.0249946	3.44e-07	0.6491	28.2766	3723	0.003183	0.00833	0.702382	0.297455
genus.Gordonibacter.id.821	rs768830	7	18970607	G	A	0.149852	0.0333315	7.76e-06	0.8708	18.8972	3723	0.003732	0.011201	0.739011	0.139243
genus.Haemophilus.id.3698	rs10840326	11	9951672	C	G	-0.0677384	0.0151463	7.37e-06	0.4433	20.1702	8888	0.024494	0.007635	0.001342	0.451152	Palindromic SNP
genus.Haemophilus.id.3698	rs12191680	6	129224488	C	G	0.106544	0.0200323	1.47e-07	0.165	28.5945	9115	0.008931	0.010798	0.408207	0.145113	Palindromic SNP
genus.Haemophilus.id.3698	rs12876183	13	85114550	T	A	0.0749201	0.016711	9.62e-06	0.2753	20.445	9110	0.002344	0.008637	0.786092	0.266662	Palindromic SNP
genus.Haemophilus.id.3698	rs56310940	7	24360361	G	C	-0.108393	0.0247052	7.23e-06	0.0825	16.245	9119	-0.008477	0.013954	0.543521	0.077466	Palindromic SNP
genus.Haemophilus.id.3698	rs9574096	13	36104947	A	T	-0.0736375	0.0155227	2.18e-06	0.3618	22.8848	9118	-0.000655	0.007908	0.933981	0.357549	Palindromic SNP
genus.Haemophilus.id.3698	rs10781340	9	78752170	G	A	0.0948915	0.0203221	4.32e-06	0.834	22.5825	9037	0.022904	0.010198	0.024726	0.176616
genus.Haemophilus.id.3698	rs111582866	16	48742489	G	A	-0.124265	0.026016	1.27e-06	0.1014	23.6146	8370	0.005745	0.015	0.701713	0.093078
genus.Haemophilus.id.3698	rs35509	12	115493337	G	A	0.128249	0.0268779	2.01e-06	0.07853	20.1101	8430	0.011858	0.01395	0.395283	0.087867
genus.Haemophilus.id.3698	rs4822728	22	26891808	T	C	0.0705861	0.0151388	3.48e-06	0.4374	22.4112	9119	0.00203	0.00793	0.797925	0.386721
genus.Haemophilus.id.3698	rs76022354	10	94306385	C	T	0.244638	0.0505504	1.83e-06	0.0328	13.7831	3618	-0.003274	0.018392	0.858717	0.047187
genus.Haemophilus.id.3698	rs78909003	9	105650242	T	C	-0.246256	0.0503924	1.67e-06	0.0497	20.4927	3559	-0.030338	0.017939	0.090808	0.054615
genus.Haemophilus.id.3698	rs9328464	6	8350917	T	C	0.0723095	0.0148799	1.42e-06	0.492	23.8912	9119	0.005531	0.007705	0.472802	0.491433
genus.Haemophilus.id.3698	rs9382510	6	55448491	C	T	-0.093521	0.0172649	7.12e-08	0.2455	29.6296	9117	0.005748	0.009107	0.527951	0.230887
genus.Haemophilus.id.3698	rs9895850	17	64535013	T	C	-0.192957	0.0416755	2.14e-06	0.0497	16.1998	4592	0.034845	0.017653	0.048409	0.049074
genus.Holdemanella.id.11393	rs12415649	10	125021315	G	C	0.0839384	0.0190567	7.88e-06	0.2376	19.6029	7662	-0.011308	0.008823	0.199917	0.24192	Palindromic SNP
genus.Holdemanella.id.11393	rs1830029	7	14728950	C	G	-0.0954096	0.021093	5.35e-06	0.8201	20.0756	7456	0.012034	0.009846	0.2216	0.812045	Palindromic SNP
genus.Holdemanella.id.11393	rs761624	6	163603171	C	G	0.0959801	0.0179537	1.38e-07	0.6918	30.3831	7706	0.001133	0.008561	0.894646	0.733386	Palindromic SNP
genus.Holdemanella.id.11393	rs12513188	4	71000791	G	A	0.0903906	0.0195276	4.65e-06	0.2217	21.7668	7700	-0.000948	0.009602	0.921348	0.192954
genus.Holdemanella.id.11393	rs17586763	13	50932063	T	C	-0.227285	0.0510135	7.72e-06	0.01789	6.93783	3817	-0.016391	0.018041	0.363569	0.046645	F-statistics<10
genus.Holdemanella.id.11393	rs1926302	1	65153340	G	A	-0.107972	0.0231421	7.5e-06	0.1531	23.3487	7702	0.009885	0.011471	0.388818	0.126961
genus.Holdemanella.id.11393	rs34187114	8	138623633	C	A	-0.104505	0.022601	5.13e-06	0.166	23.3614	7704	0.000393	0.010573	0.970328	0.161139
genus.Holdemanella.id.11393	rs35228298	3	85392882	G	A	0.0934832	0.0202886	7.3e-06	0.2465	24.2772	7456	-0.005737	0.009874	0.561268	0.217665
genus.Holdemanella.id.11393	rs4541991	9	105004835	T	C	-0.0927334	0.0194435	2.1e-06	0.2356	23.7843	7657	0.004734	0.009059	0.601319	0.224637
genus.Holdemanella.id.11393	rs607782	6	4148609	T	C	-0.0854214	0.0172515	7.19e-07	0.6183	25.7616	7456	-0.004456	0.00853	0.601473	0.368983
genus.Holdemanella.id.11393	rs62113381	19	7668225	T	C	-0.105447	0.0232029	5.54e-06	0.159	21.7964	7310	0.005451	0.011217	0.627004	0.147452
genus.Holdemanella.id.11393	rs73011279	19	15020095	T	C	-0.0961669	0.0199336	1.36e-06	0.2078	22.7654	7456	-0.005973	0.009591	0.533469	0.220339
genus.Holdemanella.id.11393	rs75764681	10	4494630	T	C	-0.283103	0.0598999	1.94e-06	0.06262	28.5048	3003	0.033407	0.022492	0.137455	0.054468
genus.Holdemanella.id.11393	rs8113760	19	43851935	G	A	0.078999	0.01734	4.62e-06	0.3519	21.2795	7456	-0.001371	0.009981	0.890716	0.348266
genus.Holdemania.id.2157	rs150096134	12	39589195	T	A	0.162139	0.0332089	2.38e-06	0.06262	21.3736	6906	-0.01818	0.016413	0.267986	0.056074	Palindromic SNP
genus.Holdemania.id.2157	rs41438744	14	102553414	C	G	-0.12487	0.027013	2.44e-06	0.07256	18.5845	8839	-0.001331	0.014008	0.924259	0.082282	Palindromic SNP
genus.Holdemania.id.2157	rs55888180	17	76443497	C	G	0.128671	0.0282795	5.89e-06	0.08748	22.4267	8464	-0.024492	0.014557	0.092481	0.086988	Palindromic SNP
genus.Holdemania.id.2157	rs10885477	10	115332413	T	C	-0.135137	0.0301894	8.6e-06	0.06163	18.39	8690	0.008112	0.015886	0.609636	0.063103
genus.Holdemania.id.2157	rs11080063	17	26789271	G	A	-0.0665238	0.0149837	6.67e-06	0.4662	20.0901	9103	-0.012009	0.007629	0.115462	0.485322
genus.Holdemania.id.2157	rs111745969	15	93110222	A	G	0.120677	0.0265781	3.71e-06	0.07952	17.5852	8233	0.011939	0.013558	0.378535	0.097188
genus.Holdemania.id.2157	rs113593397	8	123973840	A	G	-0.128935	0.0282526	9.36e-06	0.1024	25.4241	8296	-0.002147	0.014775	0.884462	0.086903
genus.Holdemania.id.2157	rs116500994	13	81685543	G	T	-0.13755	0.0293386	2.34e-06	0.05169	15.6655	8432	0.036628	0.016798	0.029241	0.067103
genus.Holdemania.id.2157	rs12701617	7	38292857	A	G	-0.0660617	0.0149427	9.52e-06	0.4583	19.7703	9106	0.010597	0.007632	0.164987	0.431158
genus.Holdemania.id.2157	rs1867876	11	18768068	T	C	0.0842919	0.0162192	2.74e-07	0.2942	26.9516	9109	-0.000586	0.008449	0.944663	0.280949
genus.Holdemania.id.2157	rs4146507	5	106209093	C	T	0.079488	0.0177002	7.23e-06	0.2217	19.8986	9108	-0.010067	0.009131	0.270211	0.221443
genus.Holdemania.id.2157	rs6133067	20	3839754	T	C	0.0910829	0.0178561	5.17e-07	0.3111	31.622	8863	-0.010547	0.012062	0.381935	0.244049
genus.Holdemania.id.2157	rs73139538	7	63323145	G	A	-0.148594	0.0327469	7.77e-06	0.05268	17.8748	8095	-0.008625	0.020495	0.67388	0.055498
genus.Holdemania.id.2157	rs77293403	5	77388406	A	G	0.164556	0.0341775	1.77e-06	0.04573	17.9639	7585	-0.045492	0.016724	0.006543	0.060686
genus.Holdemania.id.2157	rs80149660	10	129908282	C	T	-0.232987	0.0519183	6.04e-06	0.05865	19.7848	3283	-0.00246	0.01678	0.883415	0.057301
genus.Holdemania.id.2157	rs9500080	6	105737322	C	T	0.0926764	0.0178886	4.09e-07	0.2346	28.1682	9106	-0.002389	0.009322	0.797762	0.213879
genus.Holdemania.id.2157	rs9529719	13	70856516	T	C	0.074038	0.0160494	5.97e-06	0.675	21.9509	9107	0.011931	0.00827	0.149125	0.306651
genus.Holdemania.id.2157	rs967319	3	60615680	T	C	0.0788638	0.0176744	8.38e-06	0.2465	21.0872	9108	0.003365	0.00878	0.701524	0.247607
genus.Howardella.id.2000	rs61771805	1	72972799	A	T	-0.136779	0.0296811	4.03e-06	0.1869	20.6445	3612	-8.4e-05	0.00953	0.992993	0.203011	Palindromic SNP
genus.Howardella.id.2000	rs10048062	15	98476920	C	T	-0.147352	0.0336531	8.59e-06	0.1074	15.8771	3800	0.008626	0.011513	0.453723	0.131424
genus.Howardella.id.2000	rs12452946	17	17253288	A	G	-0.105833	0.0228941	3.8e-06	0.501	21.3897	3800	0.010001	0.007691	0.193471	0.475034
genus.Howardella.id.2000	rs1484873	18	43206985	A	G	-0.227831	0.046335	2.56e-06	0.9314	24.0787	3608	-0.004759	0.015244	0.754919	0.063982
genus.Howardella.id.2000	rs17167098	7	133154356	G	A	-0.169366	0.0352068	1.12e-06	0.1133	20.7762	3586	-0.008131	0.011181	0.467077	0.13967
genus.Howardella.id.2000	rs2154047	14	95452797	C	A	-0.192557	0.0420093	9.97e-06	0.9324	17.0044	3623	0.010561	0.014087	0.453428	0.086927
genus.Howardella.id.2000	rs36081916	7	93527414	T	C	-0.18123	0.0402987	4.7e-06	0.1113	21.0192	3216	0.002763	0.013317	0.835643	0.107951
genus.Howardella.id.2000	rs3791893	2	218819396	A	G	0.147035	0.034023	9.5e-06	0.1233	17.8117	3795	-0.00749	0.011698	0.522027	0.117678
genus.Howardella.id.2000	rs609430	4	169178315	T	G	-0.112045	0.0239328	3.34e-06	0.339	21.4781	3798	0.003223	0.008012	0.687518	0.337197
genus.Howardella.id.2000	rs672217	18	60125134	G	A	0.164146	0.0349993	3.52e-06	0.1412	23.7383	3611	-0.021952	0.011238	0.050803	0.129509
genus.Howardella.id.2000	rs901099	11	77901287	T	G	-0.12718	0.0250924	6.53e-07	0.3121	25.4924	3647	0.013315	0.008834	0.131749	0.30723
genus.Hungatella.id.11306	rs10044993	5	58424440	C	A	0.139547	0.0316748	8.07e-06	0.8827	17.0337	4209	-0.009855	0.011382	0.386596	0.143814
genus.Hungatella.id.11306	rs13128780	4	166058998	T	C	-0.149725	0.0312777	1.75e-06	0.1451	22.3542	3999	-0.017872	0.010624	0.092521	0.154903
genus.Hungatella.id.11306	rs13249325	8	14853525	T	G	-0.100023	0.0225883	9.69e-06	0.3668	19.6423	4209	-0.006599	0.007728	0.393149	0.38783
genus.Hungatella.id.11306	rs17092615	14	95973619	G	A	0.152235	0.0337867	7.38e-06	0.1243	20.3189	4009	0.016322	0.011496	0.155633	0.125731
genus.Hungatella.id.11306	rs72759041	15	89577376	G	T	-0.126025	0.0282242	3.86e-06	0.2346	22.4181	3910	-0.015838	0.011138	0.155024	0.233012
genus.Intestinibacter.id.11345	rs10805326	4	14324623	G	A	0.0775151	0.0139665	3.55e-08	0.7217	29.762	12303	-0.019655	0.01138	0.084144	0.317741
genus.Intestinibacter.id.11345	rs11109097	12	97928437	C	T	0.0624272	0.0138539	5.49e-06	0.6879	19.9199	11886	-0.005216	0.008145	0.521965	0.320134
genus.Intestinibacter.id.11345	rs118030283	16	5993076	G	A	-0.151829	0.0324471	2.67e-06	0.03777	14.8168	8830	-0.026709	0.017075	0.117757	0.057925
genus.Intestinibacter.id.11345	rs16938435	9	21502923	T	C	-0.112189	0.0235439	1.8e-06	0.06064	17.6637	12303	0.009739	0.013883	0.48302	0.079886
genus.Intestinibacter.id.11345	rs2098844	11	127703160	C	T	-0.0575295	0.0128416	6.79e-06	0.5755	19.9046	12291	-0.011295	0.007732	0.144033	0.458212
genus.Intestinibacter.id.11345	rs2702387	4	179361262	A	G	0.0608559	0.0132145	4.26e-06	0.6481	20.7945	12291	0.003442	0.008037	0.66846	0.339365
genus.Intestinibacter.id.11345	rs4327025	15	92446683	G	A	-0.0810346	0.0154397	1.64e-07	0.1948	25.3921	12303	0.003743	0.009341	0.688654	0.208588
genus.Intestinibacter.id.11345	rs447950	5	148846426	A	G	0.0628342	0.0136652	5.64e-06	0.2992	20.4003	12303	0.005678	0.008062	0.481254	0.322315
genus.Intestinibacter.id.11345	rs478972	11	125663184	T	C	-0.142681	0.0297116	1.82e-06	0.9404	23.6296	10333	-0.009392	0.017144	0.583855	0.052924
genus.Intestinibacter.id.11345	rs6062862	20	61325223	A	G	0.0924508	0.0204658	6.68e-06	0.09443	17.8409	12189	-0.007317	0.012508	0.558596	0.123718
genus.Intestinibacter.id.11345	rs62430350	6	170918194	T	C	0.151096	0.0351476	6.84e-06	0.05765	19.0183	7650	-0.010672	0.020312	0.599344	0.050269
genus.Intestinibacter.id.11345	rs68093214	3	70657785	C	T	0.0662258	0.0149877	9.26e-06	0.2575	19.9641	11886	0.025095	0.008852	0.004596	0.246872
genus.Intestinibacter.id.11345	rs6875660	5	159686256	C	T	0.0890455	0.0193905	3.06e-06	0.1233	21.1057	12293	0.005709	0.012106	0.63725	0.109857
genus.Intestinibacter.id.11345	rs893394	2	20054971	G	A	0.0583322	0.0130729	7.85e-06	0.4195	19.7271	11886	0.010235	0.007926	0.196535	0.447157
genus.Intestinibacter.id.11345	rs9348442	6	10303945	C	T	0.099082	0.0221625	6.26e-06	0.08748	19.3104	12303	0.014538	0.014608	0.319617	0.082697
genus.Intestinimonas.id.2062	rs1000888	13	23343542	C	G	-0.0585038	0.013219	9.71e-06	0.3956	19.8173	12090	-0.007125	0.00785	0.364026	0.385137	Palindromic SNP
genus.Intestinimonas.id.2062	rs12566247	1	43767569	T	A	0.0637084	0.0135355	2.19e-06	0.3479	22.2764	12076	8.5e-05	0.008191	0.991704	0.343662	Palindromic SNP
genus.Intestinimonas.id.2062	rs994794	4	114608814	G	C	-0.141905	0.0315074	7.31e-06	0.03976	14.2419	9250	-0.019455	0.017887	0.276742	0.047787	Palindromic SNP
genus.Intestinimonas.id.2062	rs10262702	7	66890843	T	C	0.0918017	0.0194885	2.06e-06	0.1292	22.3507	11766	0.013011	0.013447	0.333269	0.132085
genus.Intestinimonas.id.2062	rs11258178	10	13124513	A	G	0.0660742	0.0134139	6.98e-07	0.4145	24.9817	11766	-0.000851	0.007968	0.914873	0.375804
genus.Intestinimonas.id.2062	rs12226153	11	94364293	A	G	-0.151142	0.0306922	5.12e-07	0.06163	23.8986	9023	0.01129	0.017904	0.52835	0.050674
genus.Intestinimonas.id.2062	rs17067892	8	3763540	C	T	0.107194	0.0250013	6.38e-06	0.07654	18.7786	11544	0.005052	0.01531	0.741449	0.066303
genus.Intestinimonas.id.2062	rs1859797	7	22007303	G	A	0.060368	0.0131793	4.12e-06	0.504	21.4735	11766	-0.011069	0.007612	0.1459	0.477579
genus.Intestinimonas.id.2062	rs2276760	3	150620956	A	G	-0.0685233	0.0152546	7.84e-06	0.2197	19.4773	12081	0.009482	0.009574	0.321967	0.212691
genus.Intestinimonas.id.2062	rs2731794	5	17209391	C	T	0.120632	0.0257529	1.92e-06	0.05964	18.11	11079	0.021936	0.016524	0.184314	0.068137
genus.Intestinimonas.id.2062	rs2930225	16	85327902	G	T	0.0729524	0.0152948	1.35e-06	0.7416	24.5287	12003	0.007319	0.008855	0.408473	0.26858
genus.Intestinimonas.id.2062	rs4113676	20	6218922	A	C	-0.218507	0.0490152	7.42e-06	0.06163	17.5921	3170	-0.018219	0.022313	0.4142	0.049596
genus.Intestinimonas.id.2062	rs4784055	16	58818770	T	C	-0.175324	0.038599	8.72e-07	0.05567	10.3464	3193	-0.020201	0.018833	0.283421	0.042758
genus.Intestinimonas.id.2062	rs62240188	3	10611142	G	A	0.130074	0.0267179	2.2e-06	0.06859	22.2062	10252	0.018632	0.015645	0.233663	0.082509
genus.Intestinimonas.id.2062	rs62427239	6	155737906	C	A	0.162658	0.0367647	9.41e-06	0.04573	14.7735	6385	-0.028019	0.01969	0.154722	0.056568
genus.Intestinimonas.id.2062	rs6934519	6	67200802	C	T	0.0692373	0.0151154	8.57e-06	0.2753	23.1646	12089	-0.005394	0.008727	0.536541	0.257108
genus.Intestinimonas.id.2062	rs716604	2	6514088	A	G	0.0818068	0.0165992	8.57e-07	0.1879	24.7393	12090	0.017118	0.009777	0.079975	0.185745
genus.Intestinimonas.id.2062	rs7170984	15	93819735	T	C	-0.0658116	0.0140767	2.98e-06	0.2903	21.6116	12090	-0.007682	0.009358	0.411728	0.305497
genus.Intestinimonas.id.2062	rs72982915	2	140898088	C	T	0.183158	0.0402743	4.91e-06	0.04573	16.412	5591	-0.004803	0.017416	0.782706	0.051178
genus.Intestinimonas.id.2062	rs9823439	3	17187502	T	C	-0.0581947	0.0131455	9.86e-06	0.5586	19.6794	11766	0.005012	0.007931	0.527426	0.459015
genus.Lachnoclostridium.id.11308	rs61915992	12	28169306	A	T	0.0803876	0.0172209	2.67e-06	0.1233	23.4632	16773	0.007389	0.01206	0.540076	0.129822	Palindromic SNP
genus.Lachnoclostridium.id.11308	rs62028349	16	27217620	G	C	0.0469989	0.0105971	9.17e-06	0.505	19.8116	17922	0.003833	0.007635	0.615674	0.511308	Palindromic SNP
genus.Lachnoclostridium.id.11308	rs1031599	3	66725825	G	T	-0.078627	0.0175644	6.31e-06	0.9155	16.6554	17398	0.001085	0.015125	0.942801	0.080614
genus.Lachnoclostridium.id.11308	rs12566975	1	185091351	T	C	-0.0468097	0.0105787	9.57e-06	0.493	19.6493	17921	-0.017936	0.007617	0.018565	0.471937
genus.Lachnoclostridium.id.11308	rs1528479	2	167244051	G	A	-0.0497798	0.0111919	9.64e-06	0.6302	20.207	17477	-0.005649	0.008128	0.487112	0.337108
genus.Lachnoclostridium.id.11308	rs1997204	12	102046595	T	C	-0.108075	0.0242022	5.97e-06	0.9473	16.5048	14138	-0.005916	0.016167	0.714426	0.064805
genus.Lachnoclostridium.id.11308	rs2385421	18	19743455	A	G	0.0746186	0.0180734	7.14e-06	0.1044	18.6581	17903	-0.021485	0.014926	0.15001	0.083542
genus.Lachnoclostridium.id.11308	rs3821998	4	38694566	C	A	-0.0864066	0.0192519	6.72e-06	0.08847	21.6025	17920	-0.018836	0.013974	0.177664	0.082712
genus.Lachnoclostridium.id.11308	rs4738679	8	59370320	G	A	-0.0520267	0.011404	4.42e-06	0.6352	22.5064	17921	0.000516	0.008009	0.948626	0.332848
genus.Lachnoclostridium.id.11308	rs6112314	20	19300846	A	C	-0.0561715	0.0108174	2.43e-07	0.3966	26.9818	17842	-0.003593	0.007877	0.648312	0.363607
genus.Lachnoclostridium.id.11308	rs615997	3	23037786	T	C	0.0511752	0.0106491	2.03e-06	0.499	23.4816	17911	0.010914	0.007632	0.152671	0.468593
genus.Lachnoclostridium.id.11308	rs62285313	3	177470032	A	G	0.0864203	0.0181565	1.58e-06	0.08549	19.8628	16991	-0.007531	0.012963	0.561263	0.106757
genus.Lachnoclostridium.id.11308	rs72829893	17	46694541	G	T	0.117472	0.0268103	5.58e-06	0.06561	21.0197	12404	0.008293	0.016113	0.606825	0.054449
genus.Lachnoclostridium.id.11308	rs78068103	17	13816159	A	G	0.0886199	0.0194248	3.67e-06	0.09145	22.8355	17477	-0.007916	0.01703	0.642088	0.07517
genus.Lachnoclostridium.id.11308	rs789029	18	1053252	C	T	-0.0641289	0.0137974	3.75e-06	0.1889	22.6115	17922	-0.010338	0.010254	0.313372	0.168878
genus.Lachnospira.id.2004	rs2326833	6	6893668	C	G	-0.078495	0.017109	4.6e-06	0.1252	21.1238	15632	-0.003076	0.012073	0.798914	0.11951	Palindromic SNP
genus.Lachnospira.id.2004	rs13157098	5	176802250	A	G	-0.0768058	0.0155312	5.99e-07	0.167	26.2131	15947	0.001025	0.011199	0.927065	0.162432
genus.Lachnospira.id.2004	rs159484	4	111995627	G	A	0.0794668	0.0176999	6.68e-06	0.1133	20.9435	16487	0.008572	0.013402	0.522456	0.09419
genus.Lachnospira.id.2004	rs2520509	12	91006514	A	G	0.0519063	0.011578	7.42e-06	0.3181	19.306	16500	-0.002006	0.008082	0.803993	0.33122
genus.Lachnospira.id.2004	rs4686798	3	186445436	T	C	0.0531826	0.0113747	2.74e-06	0.3857	22.1378	16497	-0.013982	0.007824	0.07394	0.375926
genus.Lachnospira.id.2004	rs4923324	11	25962890	G	A	-0.0617321	0.0133387	2.44e-06	0.2386	22.8615	16490	0.00044	0.009188	0.961754	0.226425
genus.Lachnospira.id.2004	rs56791201	2	57701660	T	C	0.051823	0.0110697	2.93e-06	0.5427	22.0028	16486	0.009941	0.007606	0.191162	0.480126
genus.LachnospiraceaeFCS020group.id.11314	rs113859143	5	109403564	G	C	-0.108906	0.0242055	2.55e-06	0.08449	24.3309	13238	0.00554	0.015027	0.712412	0.067754	Palindromic SNP
genus.LachnospiraceaeFCS020group.id.11314	rs12078956	1	35328576	C	G	0.106101	0.0222904	2.15e-06	0.1213	31.5103	13101	0.018173	0.014186	0.200147	0.092348	Palindromic SNP
genus.LachnospiraceaeFCS020group.id.11314	rs369444	16	23631307	C	G	0.125481	0.0259008	3.15e-06	0.06362	23.4246	12465	-0.007735	0.015926	0.627244	0.058293	Palindromic SNP
genus.LachnospiraceaeFCS020group.id.11314	rs9919338	1	118425334	G	C	-0.0553339	0.0120621	4.91e-06	0.4364	20.7649	13768	0.006771	0.007596	0.372714	0.475833	Palindromic SNP
genus.LachnospiraceaeFCS020group.id.11314	rs10093861	8	121244406	G	A	-0.0568869	0.0121152	3.06e-06	0.498	22.3164	13772	0.006486	0.007587	0.392633	0.492614
genus.LachnospiraceaeFCS020group.id.11314	rs1254846	10	44346094	G	A	0.105963	0.0232501	5.6e-06	0.9085	24.6308	13172	-0.019836	0.013906	0.15372	0.083223
genus.LachnospiraceaeFCS020group.id.11314	rs1363769	19	17865305	T	C	-0.200628	0.0449372	1.58e-06	0.9672	9.09727	3555	-0.003481	0.018261	0.848815	0.054641	F-statistics<10
genus.LachnospiraceaeFCS020group.id.11314	rs2322265	4	166588085	C	T	-0.0666305	0.0141577	5.21e-06	0.2555	23.297	13772	-0.009049	0.008798	0.303706	0.248952
genus.LachnospiraceaeFCS020group.id.11314	rs2862811	3	165996415	T	C	0.0564927	0.0121736	3.92e-06	0.5457	21.824	13772	0.002333	0.007675	0.761154	0.428317
genus.LachnospiraceaeFCS020group.id.11314	rs35035870	11	3248876	T	C	-0.190615	0.0414403	2.62e-06	0.03579	14.1791	5642	-0.023427	0.020131	0.244504	0.043565
genus.LachnospiraceaeFCS020group.id.11314	rs3999074	10	65563647	G	T	-0.0550587	0.0121847	6.55e-06	0.4781	20.8631	13772	0.007543	0.007665	0.32503	0.415126
genus.LachnospiraceaeFCS020group.id.11314	rs4452603	6	71966268	T	G	0.0604208	0.0135965	8.98e-06	0.2863	20.1484	13487	-0.013497	0.009137	0.139615	0.269417
genus.LachnospiraceaeFCS020group.id.11314	rs7249113	19	2571232	G	A	0.0679483	0.0133496	3.72e-07	0.2813	25.3092	13534	-0.002848	0.009462	0.763383	0.289644
genus.LachnospiraceaeFCS020group.id.11314	rs72793667	2	53946431	A	G	-0.116881	0.0246589	1.63e-06	0.0835	25.969	12396	-0.016546	0.016097	0.304006	0.075079
genus.LachnospiraceaeFCS020group.id.11314	rs9308097	4	165786478	A	G	0.055381	0.0123659	7.47e-06	0.5477	20.6063	13542	-0.002687	0.007799	0.730496	0.414548
genus.LachnospiraceaeFCS020group.id.11314	rs9788306	13	40419314	C	T	-0.062804	0.0130744	1.39e-06	0.2843	22.1383	13772	-0.008914	0.008348	0.285612	0.297998
genus.LachnospiraceaeNC2004group.id.11316	rs1331592	9	122239986	C	G	0.0948806	0.0208369	5.34e-06	0.7714	20.1489	6328	0.006862	0.009021	0.446868	0.76528	Palindromic SNP
genus.LachnospiraceaeNC2004group.id.11316	rs117467633	17	21157406	T	C	-0.169687	0.0383169	9.13e-06	0.06262	17.2133	5077	-0.018951	0.018601	0.308296	0.067176
genus.LachnospiraceaeNC2004group.id.11316	rs12127733	1	234157721	G	A	0.115182	0.0246006	3.11e-06	0.1779	24.2468	6226	0.001929	0.010112	0.848735	0.176098
genus.LachnospiraceaeNC2004group.id.11316	rs12208226	6	22725908	C	A	-0.154739	0.0340372	9.75e-06	0.1064	25.6968	5620	0.002207	0.014021	0.874878	0.079038
genus.LachnospiraceaeNC2004group.id.11316	rs12863463	13	47512191	G	A	-0.156365	0.0345372	6.04e-06	0.05467	13.9703	5516	0.010084	0.013998	0.471295	0.081392
genus.LachnospiraceaeNC2004group.id.11316	rs17067076	18	58229086	G	A	-0.154631	0.0352194	5.61e-06	0.07654	15.0824	4449	-0.016244	0.016175	0.315221	0.057653
genus.LachnospiraceaeNC2004group.id.11316	rs1928659	9	29334137	T	C	0.102522	0.0226445	6.17e-06	0.2495	21.7904	5516	-0.02694	0.008989	0.002737	0.248212
genus.LachnospiraceaeNC2004group.id.11316	rs1929743	13	76829562	T	C	0.0837206	0.0190318	9.06e-06	0.3121	19.1025	6330	-0.014548	0.008057	0.070991	0.335487
genus.LachnospiraceaeNC2004group.id.11316	rs3756315	5	149544722	A	G	-0.0883469	0.0188397	3.33e-06	0.339	22.2057	6328	-0.006882	0.00816	0.39905	0.321998
genus.LachnospiraceaeNC2004group.id.11316	rs6116753	20	5330700	G	A	0.0994748	0.0209139	2.92e-06	0.2396	22.711	6278	0.007066	0.008889	0.426621	0.246804
genus.LachnospiraceaeND3007group.id.11317	rs13110238	4	7678735	C	G	-0.0636978	0.0142041	4.48e-06	0.2445	22.5438	15019	0.004862	0.011457	0.671325	0.229317	Palindromic SNP
genus.LachnospiraceaeND3007group.id.11317	rs2861203	3	172950553	G	A	0.0572304	0.0127279	7.37e-06	0.3191	21.8117	15305	0.002929	0.008667	0.735442	0.285878
genus.LachnospiraceaeND3007group.id.11317	rs72776675	10	14137663	T	C	-0.0647067	0.014797	8.72e-06	0.175	18.5199	15302	0.00681	0.010537	0.518071	0.18552
genus.LachnospiraceaeND3007group.id.11317	rs9932954	16	1100633	A	G	-0.0561864	0.0115984	1.25e-06	0.4284	23.5679	15222	-0.010153	0.008479	0.231121	0.453536
genus.LachnospiraceaeNK4A136group.id.11319	rs12362320	11	3922055	G	C	0.0573168	0.0115466	8.04e-07	0.336	24.6073	16764	0.001405	0.008229	0.864443	0.361767	Palindromic SNP
genus.LachnospiraceaeNK4A136group.id.11319	rs10952110	7	8497922	G	T	0.0487709	0.0109614	9.08e-06	0.4483	19.7451	16764	-0.013682	0.007736	0.076948	0.460657
genus.LachnospiraceaeNK4A136group.id.11319	rs11263806	17	35240097	A	G	-0.0524615	0.0116758	5.07e-06	0.2783	19.0743	17236	-0.007861	0.008316	0.344503	0.321712
genus.LachnospiraceaeNK4A136group.id.11319	rs12611395	19	21806125	A	G	-0.0902532	0.0199652	5.83e-06	0.9105	21.9128	16486	-0.010027	0.015421	0.515588	0.103559
genus.LachnospiraceaeNK4A136group.id.11319	rs160061	5	6116659	A	G	0.0513831	0.0108094	2.12e-06	0.5318	22.686	17234	0.002181	0.007684	0.776523	0.503128
genus.LachnospiraceaeNK4A136group.id.11319	rs28540839	8	84735080	A	C	0.0508285	0.0110591	9.34e-06	0.4871	21.6662	16764	-0.001564	0.007704	0.839118	0.48393
genus.LachnospiraceaeNK4A136group.id.11319	rs2880566	17	30016653	T	C	0.0599578	0.0134693	5.61e-06	0.1879	18.9243	17232	-0.014814	0.009847	0.132447	0.194156
genus.LachnospiraceaeNK4A136group.id.11319	rs4955932	3	55181375	T	C	-0.0492283	0.0109388	7.05e-06	0.3956	19.9954	17236	0.012943	0.008057	0.108157	0.397698
genus.LachnospiraceaeNK4A136group.id.11319	rs59805249	5	90289997	T	C	0.0936162	0.0207982	9.45e-06	0.09046	21.9423	15195	-0.019855	0.015946	0.213051	0.059738
genus.LachnospiraceaeNK4A136group.id.11319	rs68104925	14	100177681	T	C	-0.0549104	0.0115385	2.37e-06	0.3708	24.2682	17227	-0.00333	0.008009	0.677575	0.349277
genus.LachnospiraceaeNK4A136group.id.11319	rs7073658	10	62175024	T	G	-0.0499621	0.0109693	5.27e-06	0.5954	20.7518	17236	-0.011136	0.007709	0.148578	0.403655
genus.LachnospiraceaeNK4A136group.id.11319	rs73044693	19	51256120	A	G	-0.10758	0.0229884	3.57e-06	0.0666	18.4027	12773	-0.003454	0.021128	0.870126	0.085255
genus.LachnospiraceaeNK4A136group.id.11319	rs7616165	3	190415145	G	T	-0.230542	0.0483465	2.77e-06	0.03678	15.4683	4094	-0.021891	0.018465	0.23577	0.048127
genus.LachnospiraceaeNK4A136group.id.11319	rs76193507	3	161749981	A	G	-0.22973	0.0499776	2.93e-06	0.05666	20.2892	3578	0.017549	0.017751	0.322826	0.046643
genus.LachnospiraceaeNK4A136group.id.11319	rs7832116	8	4842929	A	G	-0.0714756	0.0151703	3.57e-06	0.1461	21.9743	17219	0.002901	0.010965	0.791357	0.14746
genus.LachnospiraceaeNK4A136group.id.11319	rs954878	1	54578401	A	G	-0.0520656	0.0109082	1.78e-06	0.4503	23.1474	17227	-0.001472	0.007657	0.847573	0.451367
genus.LachnospiraceaeUCG001.id.11321	rs10815577	9	7273249	C	G	-0.0683706	0.0143691	1.72e-06	0.3867	22.5485	10149	0.01644	0.007936	0.038316	0.403045	Palindromic SNP
genus.LachnospiraceaeUCG001.id.11321	rs79476906	1	108102470	T	A	-0.087088	0.0197008	8.27e-06	0.1441	18.584	9917	0.005919	0.010172	0.560669	0.172738	Palindromic SNP
genus.LachnospiraceaeUCG001.id.11321	rs1914366	17	36180692	G	A	-0.0659446	0.0146996	5.58e-06	0.3688	20.5816	10147	-0.019081	0.008103	0.018549	0.36551
genus.LachnospiraceaeUCG001.id.11321	rs2050911	1	82384407	G	A	0.0751466	0.0153934	1.11e-06	0.3042	24.3123	10148	0.00245	0.008276	0.767237	0.297916
genus.LachnospiraceaeUCG001.id.11321	rs2371284	12	56256262	T	C	-0.0761893	0.0170127	7.56e-06	0.7773	20.0547	9961	-0.003246	0.00935	0.728519	0.23411
genus.LachnospiraceaeUCG001.id.11321	rs437876	3	42568440	T	C	0.0784637	0.0144768	7.17e-08	0.3728	29.301	10150	-0.000299	0.008122	0.97058	0.380022
genus.LachnospiraceaeUCG001.id.11321	rs4981345	14	21455973	T	C	-0.0681973	0.0149831	6.09e-06	0.3509	21.1444	9961	-0.010957	0.008129	0.177685	0.327546
genus.LachnospiraceaeUCG001.id.11321	rs573933	9	14477851	T	C	-0.107898	0.0232346	3.11e-06	0.1024	21.7648	10150	0.007616	0.013361	0.568686	0.087079
genus.LachnospiraceaeUCG001.id.11321	rs62496417	7	96965504	T	G	-0.0748504	0.0165681	5.88e-06	0.2714	22.5352	10150	-0.005257	0.009157	0.565893	0.235122
genus.LachnospiraceaeUCG001.id.11321	rs7341608	8	56839500	T	C	-0.0784757	0.0177648	9.48e-06	0.1899	18.8226	9917	-0.004056	0.009884	0.681547	0.177326
genus.LachnospiraceaeUCG001.id.11321	rs74034332	16	79092359	G	A	0.168045	0.0382637	3.33e-06	0.04573	14.8294	6004	0.028098	0.01909	0.141041	0.051336
genus.LachnospiraceaeUCG001.id.11321	rs78848836	1	53773248	A	G	-0.118868	0.0259753	3.38e-06	0.0835	20.598	9506	-0.019892	0.014337	0.165268	0.085039
genus.LachnospiraceaeUCG001.id.11321	rs8104225	19	13962924	A	G	0.0892098	0.0197665	8.04e-06	0.1491	20.0442	9908	0.011089	0.013868	0.423942	0.148611
genus.LachnospiraceaeUCG001.id.11321	rs9403580	6	145006780	C	T	0.107801	0.0229777	3.47e-06	0.1093	22.889	10095	0.020075	0.012457	0.107048	0.100379
genus.LachnospiraceaeUCG001.id.11321	rs985416	3	148269083	C	T	0.0970258	0.0181807	1.46e-07	0.7942	30.6063	9917	0.025283	0.009589	0.008387	0.191778
genus.LachnospiraceaeUCG004.id.11324	rs2706242	13	51292902	G	C	-0.0901399	0.0199712	9.84e-06	0.09344	19.3314	14026	-0.019098	0.013336	0.152119	0.095067	Palindromic SNP
genus.LachnospiraceaeUCG004.id.11324	rs11128180	3	70592215	A	G	0.0648288	0.0140126	4.52e-06	0.2237	21.1438	14466	0.008647	0.009318	0.353431	0.226564
genus.LachnospiraceaeUCG004.id.11324	rs12072562	1	105287469	T	C	0.133104	0.0303566	7.07e-06	0.05169	15.9618	9176	-0.02297	0.016765	0.170629	0.057523
genus.LachnospiraceaeUCG004.id.11324	rs12673420	7	71303007	G	A	0.0554351	0.0118375	2.98e-06	0.4414	21.9477	14463	-0.01585	0.007698	0.039522	0.423602
genus.LachnospiraceaeUCG004.id.11324	rs12747809	1	240359089	G	A	-0.062197	0.0125685	8.65e-07	0.66	25.1521	14464	-0.000519	0.008234	0.949712	0.315406
genus.LachnospiraceaeUCG004.id.11324	rs12894272	14	40536481	A	G	0.0579792	0.0125229	4.34e-06	0.6998	20.4537	14463	-0.010328	0.008111	0.202913	0.325998
genus.LachnospiraceaeUCG004.id.11324	rs233486	6	14817584	A	G	-0.0799088	0.017766	6.28e-06	0.8757	19.082	13710	-0.00089	0.011008	0.935508	0.142437
genus.LachnospiraceaeUCG004.id.11324	rs2444793	6	81318836	C	T	-0.0542433	0.0118188	4.77e-06	0.5298	21.2301	14463	0.00179	0.007614	0.814084	0.464621
genus.LachnospiraceaeUCG004.id.11324	rs2726805	4	183247601	A	G	0.0548397	0.0120844	6.3e-06	0.4085	21.0517	14466	-0.002462	0.008287	0.766365	0.392425
genus.LachnospiraceaeUCG004.id.11324	rs2882478	2	49904589	G	A	-0.0577091	0.0118338	1.21e-06	0.4553	23.932	14466	-0.000673	0.007701	0.930362	0.453113
genus.LachnospiraceaeUCG004.id.11324	rs35182105	12	24572337	A	G	-0.109724	0.024221	4.87e-06	0.07256	21.3719	13170	-0.002172	0.016786	0.897014	0.063265
genus.LachnospiraceaeUCG004.id.11324	rs6656451	1	65990422	C	T	-0.05436	0.011947	5.57e-06	0.5606	21.0757	14458	-0.000933	0.007603	0.902267	0.451461
genus.LachnospiraceaeUCG004.id.11324	rs7629954	3	154242406	A	G	0.108441	0.023825	5.77e-06	0.06859	18.909	12568	0.012816	0.015339	0.403432	0.066524
genus.LachnospiraceaeUCG008.id.11328	rs9873555	3	100496680	G	C	-0.121162	0.0233467	2.41e-07	0.1571	25.6626	6577	0.016378	0.010372	0.114325	0.158799	Palindromic SNP
genus.LachnospiraceaeUCG008.id.11328	rs10741777	11	19572557	T	C	-0.0973842	0.0194791	7.69e-07	0.2614	25.7725	7014	0.00749	0.009016	0.406119	0.243393
genus.LachnospiraceaeUCG008.id.11328	rs10793103	11	74391775	C	T	0.0974344	0.0181279	9.35e-08	0.6958	28.2937	7014	0.005544	0.008162	0.497025	0.315617
genus.LachnospiraceaeUCG008.id.11328	rs10801803	1	90818872	G	A	-0.117029	0.0243085	1.4e-06	0.162	26.1832	7017	0.009451	0.011218	0.399501	0.12899
genus.LachnospiraceaeUCG008.id.11328	rs13024781	2	168628871	T	C	-0.0798769	0.0168846	2.29e-06	0.503	22.4466	7016	-0.012732	0.007619	0.094689	0.46343
genus.LachnospiraceaeUCG008.id.11328	rs57091572	6	81214803	A	G	-0.110443	0.0235801	2.86e-06	0.1402	20.4922	6950	-0.003446	0.010511	0.743075	0.15518
genus.LachnospiraceaeUCG008.id.11328	rs57254474	8	23071054	G	A	0.0886511	0.0199045	6.92e-06	0.2406	20.2042	7017	0.002787	0.009184	0.761538	0.243322
genus.LachnospiraceaeUCG008.id.11328	rs61944774	12	129539818	A	G	0.179838	0.0393797	6.34e-06	0.05765	21.1515	6000	0.048613	0.018412	0.008303	0.062808
genus.LachnospiraceaeUCG008.id.11328	rs62277846	2	228100140	C	T	0.102292	0.0212319	1.59e-06	0.2356	26.535	7016	0.007934	0.009482	0.402745	0.200915
genus.LachnospiraceaeUCG008.id.11328	rs67078837	4	114220647	T	C	-0.0845848	0.0170693	7.68e-07	0.4583	25.0055	7016	0.001499	0.0076	0.843574	0.480606
genus.LachnospiraceaeUCG008.id.11328	rs75356640	15	31697284	G	A	0.136523	0.0303128	9.83e-06	0.08847	19.3607	6423	0.003177	0.014566	0.827325	0.08195
genus.LachnospiraceaeUCG008.id.11328	rs955844	16	84992314	A	C	0.112064	0.0228369	1.81e-06	0.1998	27.6626	6863	0.008842	0.011105	0.425915	0.164934
genus.LachnospiraceaeUCG010.id.11330	rs2153460	9	85576178	A	T	-0.0684038	0.0156562	9.17e-06	0.1839	18.613	13236	-0.007785	0.009982	0.435499	0.177549	Palindromic SNP
genus.LachnospiraceaeUCG010.id.11330	rs72761829	1	224897491	A	T	0.111884	0.0238893	2.58e-06	0.07157	19.1397	11488	0.00095	0.014387	0.947308	0.081521	Palindromic SNP
genus.LachnospiraceaeUCG010.id.11330	rs10414815	19	42586245	T	C	0.10453	0.0230253	4.24e-06	0.8807	26.6078	11564	-0.012221	0.016146	0.449131	0.119459
genus.LachnospiraceaeUCG010.id.11330	rs11192447	10	83848397	A	G	0.126592	0.024345	4.69e-07	0.07455	28.13	12695	-0.009249	0.016512	0.575412	0.060161
genus.LachnospiraceaeUCG010.id.11330	rs12346653	9	92267239	C	T	0.0657686	0.0139569	2.7e-06	0.2744	22.1096	12816	-0.001984	0.008851	0.822622	0.242618
genus.LachnospiraceaeUCG010.id.11330	rs17730011	6	84772845	G	A	-0.0702357	0.015706	7.85e-06	0.2187	22.331	13226	-0.014953	0.009905	0.131108	0.180433
genus.LachnospiraceaeUCG010.id.11330	rs2833528	21	33193567	C	T	-0.0562148	0.0127763	9.92e-06	0.6392	19.3135	13233	-0.00968	0.007931	0.222226	0.366301
[truncated: 594 more rows]

## Sheet: Table S3
Table S2. The result of MR estimates for the association between gut microbiota (MiBioGen) and migraine based on the method of inverse variance weighted.
Bacterial taxa (exposure)	Method	NSNP	MR analysis			Heterogeneity			Directional horizontal pleiotropy
			Beta	SE	P-value	Cochran's Q	Q_df	P-value	Egger_intercept	SE	P-value
phylum.Actinobacteria.id.400	Inverse variance weighted	15	-0.0420874	0.0471978	0.372541	20.8771	14	0.104823	-0.0139969	0.0115037	0.245335
phylum.Bacteroidetes.id.905	Inverse variance weighted	11	0.0528694	0.0569402	0.353145	17.2854	10	0.0682819	0.00323798	0.00968959	0.745905
phylum.Cyanobacteria.id.1500	Inverse variance weighted	8	0.0539575	0.0569194	0.343149	20.1344	7	0.00528648	0.0327774	0.0206383	0.163345
phylum.Euryarchaeota.id.55	Inverse variance weighted	12	-0.0036838	0.0272748	0.892563	18.1835	11	0.0774203	-0.0126229	0.0171789	0.479342
phylum.Firmicutes.id.1672	Inverse variance weighted	16	-0.0390263	0.0403777	0.333778	19.1929	15	0.205127	0.00392819	0.00708195	0.587868
phylum.Lentisphaerae.id.2238	Inverse variance weighted	9	-0.0145594	0.0265614	0.583596	8.1003	8	0.423735	-0.00552064	0.0151541	0.726389
phylum.Proteobacteria.id.2375	Inverse variance weighted	10	-0.0362352	0.0536003	0.499024	10.1415	9	0.339154	-0.0181254	0.0101691	0.112539
phylum.Tenericutes.id.3919	Inverse variance weighted	12	0.0195301	0.0394785	0.62081	14.2838	11	0.217688	0.00401534	0.0116313	0.737082
phylum.Verrucomicrobia.id.3982	Inverse variance weighted	12	-0.00873701	0.0499821	0.861235	22.3924	11	0.0215036	-0.00857382	0.0121632	0.496961
class.Actinobacteria.id.419	Inverse variance weighted	14	0.0716217	0.0372984	0.054828	8.58623	13	0.803427	0.00143095	0.00777027	0.856966
class.Alphaproteobacteria.id.2379	Inverse variance weighted	7	0.00274556	0.0511948	0.95723	8.15409	6	0.22703	0.0252455	0.0160299	0.176098
class.Bacilli.id.1673	Inverse variance weighted	17	-0.0226458	0.0491876	0.645231	28.5281	16	0.027319	0.00773969	0.0101223	0.456359
class.Bacteroidia.id.912	Inverse variance weighted	13	0.0390165	0.0510026	0.444277	18.4637	12	0.102319	0.000136349	0.00883444	0.987963
class.Betaproteobacteria.id.2867	Inverse variance weighted	12	0.0169893	0.0539198	0.752698	16.4867	11	0.124004	0.00917228	0.0127602	0.488707
class.Clostridia.id.1859	Inverse variance weighted	12	-0.0199166	0.0488004	0.683182	15.5581	11	0.158347	-0.00184404	0.00873217	0.83699
class.Coriobacteriia.id.809	Inverse variance weighted	14	-0.0208207	0.0516288	0.686745	18.6509	13	0.134332	0.0260143	0.0128171	0.065168
class.Deltaproteobacteria.id.3087	Inverse variance weighted	12	-0.0263279	0.0531015	0.620034	20.2895	11	0.0415243	0.00141792	0.0111054	0.900934
class.Erysipelotrichia.id.2147	Inverse variance weighted	12	-0.052625	0.0636687	0.408495	20.9483	11	0.033911	0.0179059	0.0166983	0.308771
class.Gammaproteobacteria.id.3303	Inverse variance weighted	7	0.0215655	0.0542278	0.690863	5.95465	6	0.42829	0.0105573	0.0139711	0.483915
class.Lentisphaeria.id.2250	Inverse variance weighted	8	0.00505059	0.027785	0.85576	2.7439	7	0.90764	-0.00728302	0.0139581	0.620519
class.Melainabacteria.id.1589	Inverse variance weighted	10	-0.0267695	0.0457084	0.558106	24.5517	9	0.0035092	-0.0148711	0.0147032	0.341424
class.Methanobacteria.id.119	Inverse variance weighted	10	0.00599134	0.0263128	0.819882	12.9079	9	0.166817	0.0132801	0.01798	0.481252
class.Mollicutes.id.3920	Inverse variance weighted	12	0.0195301	0.0394785	0.62081	14.2838	11	0.217688	0.00401534	0.0116313	0.737082
class.Negativicutes.id.2164	Inverse variance weighted	12	0.0588499	0.0452452	0.193365	11.4442	11	0.406836	-0.00920657	0.00930287	0.345687
class.Verrucomicrobiae.id.4029	Inverse variance weighted	10	-0.00405524	0.0479934	0.932662	13.654	9	0.135176	-0.00773256	0.0129516	0.566993
order.Actinomycetales.id.420	Inverse variance weighted	5	0.00326429	0.0662869	0.960724	8.45313	4	0.0763209	0.0142432	0.0189836	0.507564
order.Bacillales.id.1674	Inverse variance weighted	8	-0.00692361	0.0276124	0.802013	9.25856	7	0.234622	0.0210549	0.019964	0.332195
order.Bacteroidales.id.913	Inverse variance weighted	13	0.0390165	0.0510026	0.444277	18.4637	12	0.102319	0.000136349	0.00883444	0.987962
order.Bifidobacteriales.id.432	Inverse variance weighted	12	-0.00405382	0.0408731	0.920995	11.7153	11	0.385418	-0.0205331	0.00927716	0.051274
order.Burkholderiales.id.2874	Inverse variance weighted	11	0.0354305	0.0573709	0.53686	15.8233	10	0.104804	0.0126965	0.0127745	0.346242
order.Clostridiales.id.1863	Inverse variance weighted	13	-0.0311889	0.0441398	0.479818	14.6336	12	0.262086	-0.00443325	0.00785887	0.583999
order.Coriobacteriales.id.810	Inverse variance weighted	14	-0.0208207	0.0516288	0.686745	18.6509	13	0.134332	0.0260143	0.0128171	0.065168
order.Desulfovibrionales.id.3156	Inverse variance weighted	12	-0.0387005	0.0498536	0.437582	18.1407	11	0.078372	0.00108048	0.00991043	0.915339
order.Enterobacteriales.id.3468	Inverse variance weighted	7	0.0291147	0.0533232	0.585063	5.9257	6	0.431564	0.00903891	0.02505	0.732967
order.Erysipelotrichales.id.2148	Inverse variance weighted	12	-0.052625	0.0636687	0.408495	20.9483	11	0.033911	0.0179059	0.0166983	0.308771
order.Gastranaerophilales.id.1591	Inverse variance weighted	9	-0.00942158	0.047038	0.841248	21.859	8	0.00518392	-0.00928976	0.0162309	0.58499
order.Lactobacillales.id.1800	Inverse variance weighted	14	-0.0138115	0.0554619	0.80334	24.623	13	0.0258602	0.00732287	0.0107558	0.508905
order.Methanobacteriales.id.120	Inverse variance weighted	10	0.00599134	0.0263128	0.819882	12.9079	9	0.166817	0.0132801	0.01798	0.481252
order.MollicutesRF9.id.11579	Inverse variance weighted	13	0.0619998	0.0347953	0.0747745	14.0741	12	0.296001	0.00368213	0.00893476	0.688174
order.NB1n.id.3953	Inverse variance weighted	12	0.0102435	0.0267816	0.702104	14.0511	11	0.230179	-0.0147037	0.0125127	0.267174
order.Pasteurellales.id.3688	Inverse variance weighted	14	0.0014452	0.0315818	0.963501	17.6872	13	0.169763	-0.00751457	0.0082055	0.37781
order.Rhodospirillales.id.2667	Inverse variance weighted	13	0.00712722	0.0309063	0.81762	8.65237	12	0.732301	0.000813474	0.0169448	0.962571
order.Selenomonadales.id.2165	Inverse variance weighted	12	0.0588499	0.0452452	0.193365	11.4442	11	0.406836	-0.00920657	0.00930287	0.345687
order.Verrucomicrobiales.id.4030	Inverse variance weighted	10	-0.00405524	0.0479934	0.932662	13.654	9	0.135176	-0.00773256	0.0129516	0.566993
order.Victivallales.id.2254	Inverse variance weighted	8	0.00505059	0.027785	0.85576	2.7439	7	0.90764	-0.00728302	0.0139581	0.620519
family.Acidaminococcaceae.id.2166	Inverse variance weighted	7	-0.0280846	0.0545692	0.60679	7.88513	6	0.24664	0.000756451	0.0167893	0.965807
family.Actinomycetaceae.id.421	Inverse variance weighted	5	0.00339815	0.0661975	0.95906	8.45268	4	0.0763346	0.0141505	0.019008	0.510614
family.Alcaligenaceae.id.2875	Inverse variance weighted	12	-0.0312777	0.0579718	0.589518	19.2016	11	0.0575698	0.0218738	0.0166113	0.217282
family.Bacteroidaceae.id.917	Inverse variance weighted	9	0.0625027	0.064105	0.329558	11.9539	8	0.153274	0.0410534	0.0171873	0.0482685
family.BacteroidalesS24.7group.id.11173	Inverse variance weighted	8	-0.0266086	0.0351566	0.449135	3.62855	7	0.821428	-0.00180186	0.0145564	0.905528
family.Bifidobacteriaceae.id.433	Inverse variance weighted	12	-0.00405382	0.0408731	0.920995	11.7153	11	0.385418	-0.0205331	0.00927716	0.051274
family.Christensenellaceae.id.1866	Inverse variance weighted	9	0.0602181	0.0611553	0.324783	18.5228	8	0.0467599	0.00768522	0.00913792	0.422116
family.Clostridiaceae1.id.1869	Inverse variance weighted	10	0.0239944	0.057042	0.674015	15.2148	9	0.0852032	0.0090454	0.0128666	0.501988
family.ClostridialesvadinBB60group.id.11286	Inverse variance weighted	14	0.00111226	0.0324503	0.972657	14.5098	13	0.338945	-0.0186755	0.00802156	0.038197
family.Coriobacteriaceae.id.811	Inverse variance weighted	14	-0.0208207	0.0516288	0.686745	18.6509	13	0.134332	0.0260143	0.0128171	0.065168
family.Defluviitaleaceae.id.1924	Inverse variance weighted	11	0.0255529	0.0324131	0.430492	6.01231	10	0.814228	0.0136143	0.0111184	0.251853
family.Desulfovibrionaceae.id.3169	Inverse variance weighted	10	-0.0220139	0.0536645	0.681649	14.9221	9	0.0930973	0.00397803	0.0107804	0.721699
family.Enterobacteriaceae.id.3469	Inverse variance weighted	7	0.0291147	0.0533232	0.585063	5.9257	6	0.431564	0.00903891	0.02505	0.732967
family.Erysipelotrichaceae.id.2149	Inverse variance weighted	12	-0.052625	0.0636687	0.408495	20.9483	11	0.033911	0.0179059	0.0166983	0.308771
family.FamilyXI.id.1936	Inverse variance weighted	8	-0.0217591	0.0226755	0.337262	6.35921	7	0.498487	0.0346233	0.0190384	0.118849
family.FamilyXIII.id.1957	Inverse variance weighted	9	-0.101112	0.0510895	0.0478027	7.58713	8	0.474802	0.00761028	0.0132136	0.582689
family.Lachnospiraceae.id.1987	Inverse variance weighted	18	0.0309293	0.0352269	0.379943	15.9159	17	0.529802	-0.00445181	0.00575101	0.450164
family.Lactobacillaceae.id.1836	Inverse variance weighted	8	0.0456006	0.033333	0.171302	5.81264	7	0.561789	0.0127878	0.0110374	0.29065
family.Methanobacteriaceae.id.121	Inverse variance weighted	10	0.00599134	0.0263128	0.819882	12.9079	9	0.166817	0.0132801	0.01798	0.481252
family.Oxalobacteraceae.id.2966	Inverse variance weighted	14	-0.0290268	0.0249257	0.244209	16.9636	13	0.200975	0.0114824	0.0133475	0.406504
family.Pasteurellaceae.id.3689	Inverse variance weighted	14	0.0014452	0.0315818	0.963501	17.6872	13	0.169763	-0.00751457	0.0082055	0.37781
family.Peptococcaceae.id.2024	Inverse variance weighted	9	0.00209046	0.0362595	0.954025	8.5463	8	0.382001	0.00107014	0.0091231	0.909917
family.Peptostreptococcaceae.id.2042	Inverse variance weighted	13	0.0268654	0.0474379	0.571171	20.9619	12	0.0509406	0.00333444	0.00852506	0.703168
family.Porphyromonadaceae.id.943	Inverse variance weighted	9	0.0645172	0.0535983	0.228699	4.40326	8	0.819032	-0.00882357	0.0134134	0.531685
family.Prevotellaceae.id.960	Inverse variance weighted	16	-0.0891838	0.0350084	0.0108498	7.09833	15	0.954863	-0.0100861	0.00878572	0.270205
family.Rhodospirillaceae.id.2717	Inverse variance weighted	14	-0.00329207	0.0297791	0.911973	12.2513	13	0.507156	-0.0142848	0.0177204	0.435855
family.Rikenellaceae.id.967	Inverse variance weighted	19	-0.00884719	0.0455522	0.846003	30.4939	18	0.032913	0.0127948	0.00974532	0.206658
family.Ruminococcaceae.id.2050	Inverse variance weighted	9	0.0305643	0.0531377	0.565163	14.9478	9	0.092381	0.0099552	0.010492	0.370482
family.Streptococcaceae.id.1850	Inverse variance weighted	13	-0.0596074	0.0415246	0.151152	6.43427	12	0.892629	-0.00463663	0.0125475	0.718751
family.Veillonellaceae.id.2172	Inverse variance weighted	19	0.0309616	0.0295018	0.293956	11.6561	18	0.864473	-0.00486562	0.00473793	0.318835
family.Verrucomicrobiaceae.id.4036	Inverse variance weighted	11	-0.012992	0.0444294	0.769966	14.2488	10	0.161943	-0.0091623	0.0119108	0.461458
family.Victivallaceae.id.2255	Inverse variance weighted	12	0.000384046	0.0232171	0.986802	13.7805	11	0.245375	-0.0041161	0.0155914	0.797142
genus.Actinomyces.id.423	Inverse variance weighted	7	-0.0173631	0.0460963	0.706419	8.91288	6	0.178537	0.00392104	0.0147391	0.800838
genus.Adlercreutzia.id.812	Inverse variance weighted	8	-0.00496943	0.0384424	0.897144	3.13169	7	0.872558	-0.000516203	0.0153797	0.974314
genus.Akkermansia.id.4037	Inverse variance weighted	10	-0.00409565	0.0479901	0.931988	13.6538	9	0.135184	-0.00768747	0.0129436	0.568976
genus.Alistipes.id.968	Inverse variance weighted	14	0.0496123	0.0702297	0.479921	34.7747	13	0.000916811	0.0254849	0.0195147	0.216057
genus.Allisonella.id.2174	Inverse variance weighted	7	0.0244687	0.0414385	0.554868	16.8458	6	0.00986696	0.0621476	0.0450204	0.225977
genus.Alloprevotella.id.961	Inverse variance weighted	6	-0.0628184	0.0326113	0.05407	7.46072	5	0.188568	-0.0315537	0.044414	0.516656
genus.Anaerofilum.id.2053	Inverse variance weighted	11	-0.0293727	0.0333016	0.377765	17.5435	10	0.0631694	0.00305073	0.0207276	0.886233
genus.Anaerostipes.id.1991	Inverse variance weighted	13	-0.00730898	0.0496171	0.882889	16.0423	12	0.189306	0.00455261	0.0116975	0.70456
genus.Anaerotruncus.id.2054	Inverse variance weighted	12	0.0133989	0.04285	0.754514	8.53745	11	0.664503	-0.00895496	0.00896186	0.341248
genus.Bacteroides.id.918	Inverse variance weighted	9	0.0625027	0.064105	0.329558	11.9539	8	0.153274	0.0410534	0.0171873	0.0482685
genus.Barnesiella.id.944	Inverse variance weighted	13	-0.0236243	0.0384917	0.53938	3.3932	12	0.992074	-0.00798621	0.0100966	0.445677
genus.Bifidobacterium.id.436	Inverse variance weighted	13	0.0161253	0.0389831	0.679132	14.5998	12	0.144323	0.264053	0.00829959	0.459326
genus.Bilophila.id.3170	Inverse variance weighted	13	-0.0537073	0.0454187	0.237011	16.5727	12	0.16639	0.00212848	0.0159365	0.896163
genus.Blautia.id.1992	Inverse variance weighted	13	-0.0146707	0.0451569	0.745269	13.9918	12	0.301234	0.00295214	0.00800456	0.719272
genus.Butyricicoccus.id.2055	Inverse variance weighted	7	-0.00521505	0.0886492	0.953089	22.5988	6	0.000942607	0.00592075	0.0169086	0.740484
genus.Butyricimonas.id.945	Inverse variance weighted	13	-0.0232557	0.0526066	0.65844	29.68	12	0.0031192	0.022437	0.0148743	0.159616
genus.Butyrivibrio.id.1993	Inverse variance weighted	15	-0.0265818	0.0244465	0.276884	25.3135	14	0.0315959	-0.0232141	0.014985	0.145338
genus.CandidatusSoleaferrea.id.11350	Inverse variance weighted	9	-0.0186969	0.0340111	0.582506	8.69314	8	0.36884	-0.0431386	0.0333867	0.237344
genus.Catenibacterium.id.2153	Inverse variance weighted	5	0.0234934	0.0318196	0.460313	4.55494	4	0.336083	0.0512982	0.036326	0.25276
genus.ChristensenellaceaeR.7group.id.11283	Inverse variance weighted	10	0.0768384	0.077871	0.32377	22.7167	9	0.00686498	0.00324695	0.0183017	0.863594
genus.Clostridiuminnocuumgroup.id.14397	Inverse variance weighted	9	-0.0254645	0.0286931	0.374821	9.7078	8	0.286136	0.0243222	0.0172076	0.200414
genus.Clostridiumsensustricto1.id.1873	Inverse variance weighted	7	0.0451813	0.0592928	0.446058	9.71735	6	0.137071	0.016864	0.0132461	0.258952
genus.Collinsella.id.815	Inverse variance weighted	9	-0.0174397	0.0475339	0.713701	7.38509	8	0.49571	0.0158673	0.0124657	0.243705
genus.Coprobacter.id.949	Inverse variance weighted	11	0.0679976	0.0339896	0.0454419	14.4999	10	0.151387	-0.00593615	0.0131207	0.66167
genus.Coprococcus1.id.11301	Inverse variance weighted	12	-0.0355666	0.0601955	0.55462	24.4698	11	0.0108914	0.00562804	0.0114107	0.632505
genus.Coprococcus2.id.11302	Inverse variance weighted	8	-0.00460683	0.0448315	0.918154	6.59753	7	0.471951	-0.0404842	0.0254829	0.163233
genus.Coprococcus3.id.11303	Inverse variance weighted	8	0.0512509	0.0696018	0.461522	11.5246	7	0.117316	0.00860407	0.0162851	0.616226
genus.DefluviitaleaceaeUCG011.id.11287	Inverse variance weighted	9	0.025326	0.0354088	0.474458	4.58047	8	0.801329	0.00488053	0.0126521	0.711137
genus.Desulfovibrio.id.3173	Inverse variance weighted	9	0.0291581	0.0364666	0.423952	6.10919	8	0.635002	-0.000275159	0.0112157	0.981112
genus.Dialister.id.2183	Inverse variance weighted	11	0.0357104	0.0506485	0.480771	16.9316	10	0.0758918	-0.00870861	0.0158542	0.596167
genus.Dorea.id.1997	Inverse variance weighted	9	0.0427719	0.0518543	0.409458	6.021	8	0.64488	0.0051465	0.0115467	0.669266
genus.Eggerthella.id.819	Inverse variance weighted	10	-0.00596206	0.0285958	0.834843	9.75854	9	0.370384	-0.0120892	0.0148629	0.439533
genus.Eisenbergiella.id.11304	Inverse variance weighted	11	-0.0031114	0.0374239	0.933741	19.8441	10	0.0307621	0.000180022	0.0312324	0.995527
genus.Enterorhabdus.id.820	Inverse variance weighted	6	0.0482668	0.037811	0.201769	2.8728	5	0.719589	0.0178659	0.0132524	0.248904
genus.Erysipelatoclostridium.id.11381	Inverse variance weighted	15	0.0165114	0.0292007	0.571771	8.04542	14	0.886946	0.00646548	0.00915778	0.492641
genus.ErysipelotrichaceaeUCG003.id.11384	Inverse variance weighted	15	0.0308264	0.0496358	0.534565	28.0471	14	0.0140247	-0.0188714	0.0109979	0.109898
genus.Escherichia.Shigella.id.3504	Inverse variance weighted	10	0.0574902	0.043413	0.185416	9.93533	9	0.355746	0.0117883	0.0096692	0.257507
genus.Eubacteriumbrachygroup.id.11296	Inverse variance weighted	9	0.0326042	0.0332669	0.327047	13.4394	8	0.0976004	0.00488499	0.0194121	0.808542
genus.Eubacteriumcoprostanoligenesgroup.id.11375	Inverse variance weighted	13	-0.0181139	0.0467329	0.698309	14.3208	12	0.280696	0.0235746	0.0106859	0.049552
genus.Eubacteriumeligensgroup.id.14372	Inverse variance weighted	7	-0.00637122	0.062938	0.919368	7.78966	6	0.253922	0.0147989	0.0208236	0.509049
genus.Eubacteriumfissicatenagroup.id.14373	Inverse variance weighted	9	0.0335922	0.0317726	0.290388	12.9219	8	0.114566	0.00337476	0.0239781	0.892037
genus.Eubacteriumhalliigroup.id.11338	Inverse variance weighted	15	0.0192081	0.0378651	0.611961	9.22067	14	0.81666	-0.0102761	0.006495	0.137629
genus.Eubacteriumnodatumgroup.id.11297	Inverse variance weighted	11	-0.0614359	0.0211251	0.00363525	10.6145	10	0.388326	-0.000348786	0.0142773	0.981043
genus.Eubacteriumoxidoreducensgroup.id.11339	Inverse variance weighted	4	-0.0139943	0.0436704	0.748626	1.37891	3	0.710486	0.0102604	0.0151314	0.567652
genus.Eubacteriumrectalegroup.id.14374	Inverse variance weighted	8	-0.162189	0.0814501	0.046452	16.5439	7	0.0205864	-0.0291898	0.0157821	0.11386
genus.Eubacteriumruminantiumgroup.id.11340	Inverse variance weighted	18	-0.0357265	0.0296522	0.228259	25.913	17	0.0760594	0.00439078	0.0104773	0.680733
genus.Eubacteriumventriosumgroup.id.11341	Inverse variance weighted	15	-0.00536542	0.0389594	0.890463	7.81093	14	0.898941	0.00712796	0.0129633	0.591739
genus.Eubacteriumxylanophilumgroup.id.14375	Inverse variance weighted	9	-0.0349895	0.0455659	0.442554	5.34823	8	0.719791	-0.00673277	0.0112507	0.568403
genus.Faecalibacterium.id.2057	Inverse variance weighted	9	-0.0300576	0.0449342	0.503543	8.1321	8	0.420674	0.00173621	0.00906723	0.853584
genus.FamilyXIIIAD3011group.id.11293	Inverse variance weighted	12	-0.0396713	0.0600583	0.508903	22.9658	11	0.0178723	-0.0211866	0.0223037	0.364547
genus.FamilyXIIIUCG001.id.11294	Inverse variance weighted	8	0.00481495	0.0455495	0.915814	5.50146	7	0.599007	0.00621513	0.0106923	0.582219
genus.Flavonifractor.id.2059	Inverse variance weighted	5	0.0259388	0.0527524	0.622926	1.97308	4	0.74071	0.0064486	0.0182618	0.747353
genus.Fusicatenibacter.id.11305	Inverse variance weighted	18	0.00974875	0.0367023	0.790534	15.7345	17	0.542729	0.00278459	0.00988783	0.781846
genus.Gordonibacter.id.821	Inverse variance weighted	11	0.0137676	0.0216911	0.525615	6.22047	10	0.796413	-0.0222723	0.0142007	0.151235
genus.Haemophilus.id.3698	Inverse variance weighted	9	0.0274191	0.0402576	0.495814	12.9308	8	0.114251	0.00530854	0.0113796	0.655032
genus.Holdemanella.id.11393	Inverse variance weighted	10	-0.0338229	0.0319503	0.289777	3.36556	9	0.948024	0.0149498	0.0116606	0.235719
genus.Holdemania.id.2157	Inverse variance weighted	15	-0.0282405	0.0342936	0.410228	21.0736	14	0.0997619	0.00861034	0.00973426	0.392471
genus.Howardella.id.2000	Inverse variance weighted	10	-0.0454755	0.0226328	0.044508	6.10572	9	0.729292	-0.0160462	0.0144692	0.299654
genus.Hungatella.id.11306	Inverse variance weighted	5	0.0720087	0.0353395	0.0415873	4.09552	4	0.393233	-0.0042992	0.0315802	0.900336
genus.Intestinibacter.id.11345	Inverse variance weighted	15	0.050639	0.0389619	0.193702	18.8654	14	0.170156	0.0078678	0.0102705	0.457325
genus.Intestinimonas.id.2062	Inverse variance weighted	17	0.021707	0.0299385	0.468419	16.3162	16	0.431116	-0.00605845	0.00696926	0.398375
genus.Lachnoclostridium.id.11308	Inverse variance weighted	13	0.0744667	0.0441935	0.0919859	11.3086	12	0.502673	0.0146535	0.0100849	0.174142
genus.Lachnospira.id.2004	Inverse variance weighted	6	-0.00763076	0.0641099	0.905255	5.368	5	0.372637	-0.0097372	0.025235	0.719244
genus.LachnospiraceaeFCS020group.id.11314	Inverse variance weighted	11	-0.00350652	0.0417021	0.932989	10.819	10	0.371795	-0.0108963	0.00876977	0.245457
genus.LachnospiraceaeNC2004group.id.11316	Inverse variance weighted	9	-0.0229132	0.0435788	0.599036	15.6706	8	0.0473445	-0.0185045	0.0206809	0.400632
genus.LachnospiraceaeND3007group.id.11317	Inverse variance weighted	3	0.0494913	0.0893625	0.579698	1.65902	2	0.436264	0.106851	0.0884712	0.44027
genus.LachnospiraceaeNK4A136group.id.11319	Inverse variance weighted	15	-0.0148852	0.0364085	0.682658	15.5509	14	0.341565	-0.00210653	0.00546742	0.706255
genus.LachnospiraceaeUCG001.id.11321	Inverse variance weighted	13	0.116336	0.0326383	0.000364669	9.9692	12	0.618663	-0.00440611	0.012505	0.731236
genus.LachnospiraceaeUCG004.id.11324	Inverse variance weighted	12	-0.0366003	0.0402039	0.362629	8.66194	11	0.653064	-0.00361475	0.01014	0.728884
genus.LachnospiraceaeUCG008.id.11328	Inverse variance weighted	11	0.0471811	0.0295788	0.11069	10.5586	10	0.392922	-0.0145753	0.0161369	0.38994
genus.LachnospiraceaeUCG010.id.11330	Inverse variance weighted	10	-0.047284	0.0477403	0.321958	12.5195	9	0.18558	-0.0021301	0.0105303	0.844746
genus.Lactobacillus.id.1837	Inverse variance weighted	9	0.0591602	0.0318937	0.0636079	3.33662	8	0.911493	0.00163524	0.010734	0.883215
genus.Lactococcus.id.1851	Inverse variance weighted	9	-0.00971353	0.0419332	0.816815	22.3801	8	0.00425825	-0.0109302	0.0259377	0.6861
genus.Marvinbryantia.id.2005	Inverse variance weighted	10	0.122289	0.0527624	0.0204639	15.5748	9	0.0763104	-0.0287087	0.0157255	0.105342
genus.Methanobrevibacter.id.123	Inverse variance weighted	6	0.0183467	0.0371739	0.621633	8.3151	5	0.139703	0.00381982	0.0222263	0.871892
genus.Odoribacter.id.952	Inverse variance weighted	7	0.0220369	0.0534658	0.680216	3.043	6	0.80343	-0.00269657	0.0125716	0.838633
genus.Olsenella.id.822	Inverse variance weighted	11	0.00818068	0.0273017	0.764452	15.4539	10	0.116368	0.0142587	0.0133414	0.313004
genus.Oscillibacter.id.2063	Inverse variance weighted	11	-0.0208271	0.0324858	0.521449	4.96848	10	0.893274	0.0123543	0.0112236	0.299576
genus.Oscillospira.id.2064	Inverse variance weighted	8	0.0528799	0.0418929	0.206854	2.87228	7	0.896561	-0.00352693	0.0164393	0.83723
genus.Oxalobacter.id.2978	Inverse variance weighted	11	-0.0270028	0.0229911	0.2402	7.13396	10	0.712741	-0.000834166	0.015913	0.959339
genus.Parabacteroides.id.954	Inverse variance weighted	6	0.134309	0.0574026	0.0192955	4.68533	5	0.455476	-0.000957472	0.0191692	0.962558
genus.Paraprevotella.id.962	Inverse variance weighted	13	0.034672	0.0271864	0.202189	13.0963	12	0.36208	0.000945014	0.0102347	0.928092
genus.Parasutterella.id.2892	Inverse variance weighted	15	-0.0542258	0.0342675	0.113552	18.164	14	0.199413	-0.000311732	0.00819346	0.970229
genus.Peptococcus.id.2037	Inverse variance weighted	10	0.0162196	0.0280473	0.563065	4.62573	9	0.865638	0.0111886	0.0140586	0.449085
genus.Phascolarctobacterium.id.2168	Inverse variance weighted	10	-0.0305459	0.0390417	0.433984	4.75784	9	0.854886	-0.0201007	0.0157095	0.236571
genus.Prevotella7.id.11182	Inverse variance weighted	10	-0.0296527	0.0223046	0.183701	2.27334	9	0.986371	-0.00841165	0.0188375	0.66705
genus.Prevotella9.id.11183	Inverse variance weighted	15	-0.0288785	0.0305519	0.344542	13.9358	14	0.454503	0.00326626	0.00940219	0.733856
genus.RikenellaceaeRC9gutgroup.id.11191	Inverse variance weighted	11	-0.0325755	0.0249872	0.192341	13.7305	10	0.185643	0.0377155	0.0187178	0.0747279
genus.Romboutsia.id.11347	Inverse variance weighted	13	0.0314506	0.0453571	0.488059	18.5289	12	0.100548	-0.00504226	0.0105245	0.641253
genus.Roseburia.id.2012	Inverse variance weighted	12	0.102135	0.0444825	0.0216713	8.05337	11	0.708515	-0.0033456	0.00974605	0.738497
genus.Ruminiclostridium5.id.11355	Inverse variance weighted	10	0.0551191	0.0616099	0.370976	13.3881	9	0.145818	0.0242048	0.0147082	0.138449
genus.Ruminiclostridium6.id.11356	Inverse variance weighted	15	0.0175434	0.0378025	0.642591	18.277	14	0.194454	0.000383097	0.00869373	0.965522
genus.Ruminiclostridium9.id.11357	Inverse variance weighted	9	0.0612517	0.0508941	0.228778	6.78264	8	0.560255	0.00492077	0.0145536	0.745192
genus.RuminococcaceaeNK4A214group.id.11358	Inverse variance weighted	13	-0.0223421	0.0416288	0.591476	9.73936	12	0.638814	0.0116258	0.0102766	0.281995
genus.RuminococcaceaeUCG002.id.11360	Inverse variance weighted	21	0.0333528	0.0317428	0.293386	16.8825	20	0.660588	-0.00120469	0.00673367	0.859905
genus.RuminococcaceaeUCG003.id.11361	Inverse variance weighted	11	-0.0273234	0.0403275	0.498065	4.33503	10	0.93097	0.00553893	0.00997405	0.592199
genus.RuminococcaceaeUCG004.id.11362	Inverse variance weighted	10	-0.0208183	0.0451445	0.644693	13.3963	9	0.145478	0.0139767	0.0210982	0.526297
genus.RuminococcaceaeUCG005.id.11363	Inverse variance weighted	13	0.00980733	0.0376293	0.794378	11.9912	12	0.446391	-0.0103199	0.00861618	0.256191
genus.RuminococcaceaeUCG009.id.11366	Inverse variance weighted	11	-0.01417	0.0316445	0.654307	7.10798	10	0.715213	0.00438594	0.0128714	0.741111
genus.RuminococcaceaeUCG010.id.11367	Inverse variance weighted	6	-0.0142558	0.0524264	0.785684	3.26893	5	0.658602	-0.00216897	0.0117838	0.862918
genus.RuminococcaceaeUCG011.id.11368	Inverse variance weighted	8	-0.00251873	0.0243108	0.917482	5.62043	7	0.584701	-0.0120333	0.0163516	0.489543
genus.RuminococcaceaeUCG013.id.11370	Inverse variance weighted	10	-0.070194	0.0467292	0.13306	10.3822	9	0.320441	-0.00143314	0.00948694	0.883664
genus.RuminococcaceaeUCG014.id.11371	Inverse variance weighted	11	-0.035691	0.0555988	0.520913	19.2466	10	0.03724	0.0111721	0.0120955	0.379762
genus.Ruminococcus1.id.11373	Inverse variance weighted	10	-0.0272795	0.0483794	0.572846	5.33674	9	0.804022	-0.00395016	0.0102339	0.709567
genus.Ruminococcus2.id.11374	Inverse variance weighted	15	0.0324679	0.0366282	0.375392	8.22055	14	0.877522	0.00296413	0.00748044	0.698348
genus.Ruminococcusgauvreauiigroup.id.11342	Inverse variance weighted	12	0.0515892	0.0396151	0.192827	8.51988	11	0.666115	0.0070584	0.01274	0.591729
genus.Ruminococcusgnavusgroup.id.14376	Inverse variance weighted	12	-0.0551474	0.0341503	0.106344	17.9546	11	0.0826411	-0.00391056	0.0175145	0.827816
genus.Ruminococcustorquesgroup.id.14377	Inverse variance weighted	8	-0.0260188	0.0553223	0.638132	7.66516	7	0.363043	0.00851452	0.0114078	0.483648
genus.Sellimonas.id.14369	Inverse variance weighted	8	0.00677271	0.026533	0.798525	8.5467	7	0.286859	-0.0238314	0.0203912	0.28685
genus.Senegalimassilia.id.11160	Inverse variance weighted	5	0.0566933	0.0432234	0.189644	1.8787	4	0.758057	0.00458894	0.0141161	0.766468
genus.Slackia.id.825	Inverse variance weighted	6	0.0238345	0.037779	0.528111	1.99897	5	0.849288	0.0221493	0.0229474	0.389093
genus.Streptococcus.id.1853	Inverse variance weighted	14	-0.0637399	0.0422423	0.131321	15.2619	13	0.291289	-0.00314697	0.0116124	0.790995
genus.Subdoligranulum.id.2070	Inverse variance weighted	10	-0.018578	0.0705513	0.7923	19.902	9	0.0185267	-0.00834878	0.0146939	0.585503
genus.Sutterella.id.2896	Inverse variance weighted	12	-0.00461113	0.0496463	0.925999	18.4203	11	0.0723268	0.00276039	0.0159366	0.865941
genus.Terrisporobacter.id.11348	Inverse variance weighted	5	0.0302318	0.0482079	0.530585	5.56622	4	0.23397	0.00983076	0.0149219	0.557067
genus.Turicibacter.id.2162	Inverse variance weighted	10	0.0114896	0.0544248	0.832802	21.9387	9	0.00907521	-0.00724974	0.0251144	0.780173
genus.Tyzzerella3.id.11335	Inverse variance weighted	13	0.018391	0.0275595	0.504569	16.5495	12	0.167343	0.00791715	0.0230961	0.738217
genus.Veillonella.id.2198	Inverse variance weighted	8	-0.0528215	0.0416118	0.204302	6.98351	7	0.430599	0.0304609	0.0202287	0.182823
genus.Victivallis.id.2256	Inverse variance weighted	9	0.00940563	0.0370198	0.799441	20.3756	8	0.00900454	-0.0622312	0.0299232	0.076119
MR, Mendelian randomization; NSNP, number of single nucleotide polymorphism; SE, standard error; Df, degree of freedom.

## Sheet: Table S4
Table S3. The full results of MR analysis for the association between gut microbiota (MiBioGen) and migraine.
Bacterial taxa (exposure)	Method	SNPs									Heterogeneity			Horizontal pleiotropy			MR-PRESSO
			Power	Beta	SE	OR	OR_lci95	OR_uci95	P_value	q-value	Q	Q_df	Q_pvalue	Egger_intercept	SE	p_value	Causal Estimate	SD	T	P-value	RSSobs	Global test P-value
Family.FamilyXIII.id.1957	MR Egger	9	0.84	-0.21	0.196	0.811	0.553	1.19	0.319	0.859	7.244	7	0.404	0.008	0.013	0.583	-0.07	0.04	-1.741	0.107	11.796	0.634
	Inverse variance weighted	9		-0.101	0.051	0.904	0.818	0.999	0.048	0.837	7.587	8	0.475
	Weighted median	9		-0.119	0.071	0.888	0.773	1.021	0.095	0.857
Genus.Coprobacter.id.949	MR Egger	11	0.92	0.12	0.119	1.127	0.892	1.424	0.343	0.983	14.177	9	0.116	-0.006	0.013	0.662	0.058	0.031	1.88	0.083	22.844	0.103
	Inverse variance weighted	11		0.068	0.034	1.07	1.001	1.144	0.045	0.355	14.5	10	0.151
	Weighted median	11		0.06	0.041	1.062	0.98	1.151	0.143	0.942
Genus.Hungatella.id.11306	MR Egger	5	0.7	0.105	0.244	1.11	0.688	1.791	0.697	0.983	4.07	3	0.254	-0.004	0.032	0.9	0.072	0.035	2.038	0.111	6.24	0.461
	Inverse variance weighted	5		0.072	0.035	1.075	1.003	1.152	0.042	0.355	4.096	4	0.393
	Weighted median	5		0.106	0.048	1.111	1.012	1.22	0.027	0.942
Genus.LachnospiraceaeUCG001.id.11321	MR Egger	13	0.99	0.167	0.147	1.181	0.886	1.576	0.28	0.983	9.845	11	0.544	-0.004	0.013	0.731	0.08	0.037	2.169	0.048	23.7	0.132
	Inverse variance weighted	13		0.116	0.033	1.123	1.054	1.198	0.0003647	0.025	9.969	12	0.619
	Weighted median	13		0.106	0.045	1.112	1.019	1.214	0.018	0.832
Genus.Marvinbryantia.id.2005	MR Egger	10	0.98	0.445	0.183	1.56	1.09	2.232	0.041	0.983	10.994	8	0.202	-0.029	0.016	0.105	0.118	0.048	2.48	0.031	21.272	0.099
	Inverse variance weighted	10		0.122	0.053	1.13	1.019	1.253	0.02	0.306	15.575	9	0.076
	Weighted median	10		0.054	0.059	1.055	0.939	1.185	0.366	0.986
Genus.Eubacteriumnodatumgroup.id.11297	MR Egger	11	0.93	-0.059	0.098	0.943	0.778	1.142	0.561	0.983	10.614	9	0.303	0	0.014	0.981	-0.061	0.021	-2.908	0.016	12.84	0.447
	Inverse variance weighted	11		-0.061	0.021	0.94	0.902	0.98	0.004	0.139	10.615	10	0.388
	Weighted median	11		-0.078	0.029	0.925	0.875	0.979	0.007	0.746
Genus.Parabacteroides.id.954	MR Egger	6	0.96	0.144	0.2	1.155	0.779	1.711	0.513	0.983	4.682	4	0.321	-0.001	0.019	0.963	0.093	0.039	2.369	0.042	7.952	0.703
	Inverse variance weighted	6		0.134	0.057	1.144	1.022	1.28	0.019	0.306	4.685	5	0.455
	Weighted median	6		0.163	0.076	1.177	1.015	1.366	0.031	0.942
Genus.Roseburia.id.2012	MR Egger	12	0.98	0.145	0.132	1.156	0.893	1.496	0.298	0.983	7.936	10	0.635	-0.003	0.01	0.738	0.031	0.038	0.822	0.422	22.984	0.251
	Inverse variance weighted	12		0.102	0.044	1.108	1.015	1.208	0.022	0.306	8.053	11	0.709
	Weighted median	12		0.047	0.058	1.048	0.934	1.175	0.426	0.986
Family.Prevotellaceae.id.960	MR Egger	16	0.92	0.053	0.129	1.055	0.819	1.358	0.686	0.924	5.78	14	0.972	-0.01	0.009	0.27	-0.084	0.022	-3.906	0.001	8.387	0.977
	Inverse variance weighted	16		-0.089	0.035	0.915	0.854	0.98	0.011a	0.38	7.098	15	0.955
	Weighted median	16		-0.069	0.046	0.933	0.852	1.021	0.132	0.857
Genus.Eubacteriumrectalegroup.id.14374	MR Egger	8	0.99	0.283	0.251	1.327	0.812	2.169	0.302	0.983	10.537	6	0.104	-0.029	0.016	0.114	-0.06	0.07	-0.855	0.411	35.419	0.002
	Inverse variance weighted	8		-0.162	0.081	0.85	0.725	0.997	0.046a	0.355	16.544	7	0.021
	Weighted median	8		-0.167	0.079	0.846	0.724	0.988	0.035	0.986
Genus.Howardella.id.2000	MR Egger	10	0.65	0.061	0.099	1.063	0.876	1.29	0.553	0.983	4.876	8	0.771	-0.016	0.014	0.3	-0.041	0.017	-2.367	0.04	8.019	0.766
	Inverse variance weighted	10		-0.045	0.023	0.956	0.914	0.999	0.045a	0.355	6.106	9	0.729
	Weighted median	10		-0.052	0.029	0.95	0.897	1.006	0.078	0.986
MR, Mendelian randomization; SNPs, number of single nucleotide polymorphism; R2, proportion of variance in the exposure explained by the genetic variants; SE, standard error; OR, odds ratio; Df, degree of freedom; SE, standard error; SD, standard deviation; RSSobs, observed residual sum of squares
a Although p-value <0.05 based on inverse-variance weighted method, the direction of the estimates is not consistent with MR-egger and therefore requires careful consideration and interpretation

## Sheet: Table S5
Table S4. Instrumental variables used in MR analysis of the association between gut microbiota (Dutch Microbiota Project) and migraine.
Bacterial taxa (exposure)	SNP	Chromosome	Positon	Exposure								Outcome						Excluded reason
				Effect_allele	Other_allele	Beta	SE	Pvalue	Samplesize	EAF	F_stastatistics	Effect_allele	Other_allele	Beta	SE	Pvalue	EAF
Family_Porphyromonadaceae	rs10166236	2	42967871	A	G	-0.118275	0.0260257	5.51e-06	7738	0.125028	23.7501	A	G	0.006428	0.011763	0.584772	0.129021
Family_Porphyromonadaceae	rs1109499	21	28126167	G	C	-0.0885771	0.019507	5.6e-06	7738	0.253967	23.0684	G	C	-0.005242	0.009102	0.564675	0.244854
Family_Porphyromonadaceae	rs113710653	21	47581835	T	C	0.128026	0.0277397	3.93e-06	7738	0.0952181	21.9096	T	C	0.002566	0.014422	0.858797	0.084177
Family_Porphyromonadaceae	rs11979513	7	41250331	A	G	0.0994314	0.0211827	2.68e-06	7738	0.178196	22.4657	A	G	0.01167	0.009675	0.227705	0.191582
Family_Porphyromonadaceae	rs12456364	18	71518679	A	G	-0.0726766	0.0164463	9.91e-06	7738	0.496351	20.4833	A	G	0.009108	0.008678	0.293943	0.491074
Family_Porphyromonadaceae	rs12673975	7	21527320	A	G	-0.0775436	0.0170789	5.62e-06	7738	0.640623	21.4781	A	G	-0.002517	0.00787	0.749067	0.369235
Family_Porphyromonadaceae	rs13070029	3	42852207	T	C	0.0869101	0.0192953	6.66e-06	7738	0.239247	21.3291	T	C	0.004087	0.008767	0.641115	0.258147
Family_Porphyromonadaceae	rs1363927	5	37861581	A	G	-0.119586	0.0259413	4.03e-06	7738	0.108679	21.4927	A	G	-0.03186	0.013673	0.01982	0.08308
Family_Porphyromonadaceae	rs1452703	3	5766901	A	G	0.0761138	0.0168897	6.59e-06	7738	0.375274	21.0714	A	G	0.000709	0.007888	0.928408	0.37985
Family_Porphyromonadaceae	rs2236547	9	214864	T	C	0.0949108	0.0213119	8.45e-06	7738	0.182002	20.8052	T	C	0.008942	0.009541	0.348635	0.198224
Family_Porphyromonadaceae	rs2448269	11	80099803	T	C	0.0958694	0.0215746	8.85e-06	7738	0.191151	22.0489	T	C	0.012664	0.009783	0.195504	0.184839
Family_Porphyromonadaceae	rs366032	10	17428971	A	T	0.0761617	0.0165727	4.31e-06	7738	0.559106	22.1867	A	T	-0.004019	0.007923	0.611974	0.407261	Palindromic SNP
Family_Porphyromonadaceae	rs3863318	11	117811167	C	A	-0.0733528	0.0164864	8.62e-06	7738	0.56509	20.5138	C	A	-0.010641	0.007615	0.162257	0.4566
Family_Porphyromonadaceae	rs41265179	1	153601828	T	G	-0.186507	0.0419988	8.96e-06	7738	0.0513384	26.3005	T	G	0.005208	0.019789	0.79242	0.061336
Family_Porphyromonadaceae	rs56238206	11	13918589	A	G	0.108593	0.0235475	3.99e-06	7738	0.144547	22.6268	A	G	0.018581	0.010572	0.078826	0.156244
Family_Porphyromonadaceae	rs5767121	22	48762687	T	G	0.108883	0.0240491	5.97e-06	7738	0.132134	21.0919	T	G	0.011107	0.011612	0.338791	0.152541
Family_Porphyromonadaceae	rs9542263	13	70868010	C	T	0.0747894	0.0165338	6.08e-06	7738	0.536238	21.5819	C	T	-0.003529	0.007771	0.649797	0.47637
Family_Porphyromonadaceae	rs9694714	8	103530946	C	G	-0.0760192	0.0165391	4.3e-06	7738	0.457009	22.2514	C	G	0.003387	0.007773	0.663043	0.457315	Palindromic SNP
Genus_Blautia	rs2120865	15	68760516	G	A	-0.135913	0.029633	4.51e-06	7738	0.098766	25.5237	G	A	0.009349	0.013858	0.49993	0.085462
Genus_Blautia	rs28762974	3	175089164	G	C	-0.0921632	0.0208274	9.64e-06	7738	0.255953	25.109	G	C	0.011095	0.008691	0.201753	0.263221
Genus_Blautia	rs4445887	16	84374241	T	C	0.0850847	0.0182563	3.15e-06	7738	0.582531	27.3353	T	C	-0.011826	0.00806	0.142294	0.383676
Genus_Blautia	rs62475831	8	3422401	G	A	-0.0971939	0.021087	4.04e-06	7738	0.231695	26.1059	G	A	0.010247	0.009875	0.299438	0.235385
Genus_Blautia	rs62551178	9	92103552	C	T	0.102848	0.0231497	8.88e-06	7738	0.175177	23.7195	C	T	-0.004317	0.010322	0.675821	0.168643
Genus_Blautia	rs6783841	3	197684166	A	C	-0.0824391	0.0179128	4.18e-06	7738	0.413128	25.5785	A	C	0.005453	0.009931	0.582956	0.403242
Genus_Blautia	rs6809294	3	52170862	C	G	0.102041	0.0218971	3.16e-06	7738	0.223829	28.0895	C	G	-0.013192	0.012016	0.272254	0.202958
Genus_Blautia	rs6990479	8	3136731	A	G	-0.0783752	0.0175819	8.28e-06	7738	0.370348	22.226	A	G	0.004794	0.008849	0.588011	0.393697
Genus_Blautia	rs74083978	14	91621098	C	G	0.165522	0.036826	6.97e-06	7738	0.0582206	23.3126	C	G	0.014472	0.021311	0.497104	0.040809
Genus_Blautia	rs7591885	2	46033598	A	G	0.0863719	0.0176153	9.43e-07	7738	0.498302	28.9634	A	G	-0.004844	0.007695	0.52903	0.498465
Genus_Blautia	rs77623116	3	108857481	G	T	-0.104324	0.023517	9.16e-06	7738	0.16628	23.4146	G	T	0.015063	0.010178	0.138868	0.166198
Genus_Blautia	rs9459138	6	164976172	T	C	0.0809908	0.0183201	9.83e-06	7738	0.667501	22.5905	T	C	0.005636	0.008232	0.493592	0.323896
Species_Bacteroides_fragilis	rs10137996	14	34477937	C	T	-0.188352	0.03826	8.53e-07	7738	0.12928	62.2844	C	T	-0.008336	0.011407	0.464962	0.135859
Species_Bacteroides_fragilis	rs11021021	11	94774159	A	G	-0.152159	0.0340953	8.09e-06	7738	0.191734	55.9143	A	G	0.000658	0.011378	0.953888	0.198387
Species_Bacteroides_fragilis	rs11770593	7	68894018	G	T	-0.127395	0.0266178	1.7e-06	7738	0.641414	58.1885	G	T	0.00068	0.007886	0.931267	0.40607
Species_Bacteroides_fragilis	rs12565327	1	176593524	A	G	-0.209365	0.046587	6.99e-06	7738	0.0907588	56.3736	A	G	0.025407	0.015154	0.093629	0.085034
Species_Bacteroides_fragilis	rs1285852	1	233287432	T	A	0.120344	0.026745	6.81e-06	7738	0.626225	52.8069	T	A	0.010577	0.007968	0.184325	0.377234
Species_Bacteroides_fragilis	rs12900979	15	92907122	T	C	0.11446	0.0256081	7.83e-06	7738	0.571587	49.9568	T	C	-0.006797	0.007955	0.392877	0.414105
Species_Bacteroides_fragilis	rs34059605	12	10987236	A	C	0.206547	0.0413572	5.91e-07	7738	0.122624	71.6722	A	C	-0.003284	0.030576	0.91445	0.077645
Species_Bacteroides_fragilis	rs3797248	5	53509186	A	G	-0.161285	0.0354143	5.26e-06	7738	0.147756	51.015	A	G	0.008943	0.010146	0.378088	0.176644
Species_Bacteroides_fragilis	rs3885195	11	82371506	T	C	-0.150624	0.0300582	5.41e-07	7738	0.236902	63.9825	T	C	-0.001311	0.009495	0.890205	0.23567
Species_Bacteroides_fragilis	rs4430574	12	125986360	A	G	0.195673	0.0429614	5.25e-06	7738	0.0993103	53.3535	A	G	0.00103	0.013032	0.936996	0.091696
Species_Bacteroides_fragilis	rs4772337	13	101525691	G	A	0.119468	0.0269951	9.62e-06	7738	0.640448	51.187	G	A	-0.005722	0.007962	0.47238	0.374846
Species_Bacteroides_fragilis	rs4902984	14	72550927	C	T	-0.256543	0.0563626	5.32e-06	7738	0.942811	55.2964	C	T	0.022564	0.01706	0.185925	0.059251
Species_Bacteroides_fragilis	rs55835510	5	107975937	A	T	0.158132	0.0302849	1.77e-07	7738	0.237475	70.6983	A	T	0.006309	0.008937	0.480211	0.256213
Species_Bacteroides_fragilis	rs6458025	6	37761715	C	T	-0.206994	0.0452174	4.7e-06	7738	0.899891	60.1853	C	T	0.007331	0.014554	0.614518	0.115297
Species_Bacteroides_fragilis	rs6909908	6	131801089	G	T	-0.227896	0.0493096	3.81e-06	7738	0.0759618	56.8176	G	T	0.025115	0.015179	0.098013	0.073753
Species_Bacteroides_fragilis	rs77062729	8	130410952	G	A	-0.234443	0.0486633	1.45e-06	7738	0.0814636	64.1605	G	A	0.013822	0.016052	0.389187	0.071411
Species_Bacteroides_fragilis	rs912	3	21028234	C	T	0.184344	0.0411452	7.45e-06	7738	0.109284	51.5209	C	T	-0.023253	0.011697	0.046839	0.123001
Species_Bacteroides_fragilis	rs9818008	3	185014098	C	A	0.143936	0.032187	7.75e-06	7738	0.801254	51.3841	C	A	-0.013285	0.009315	0.153783	0.212295
Species_Coprococcus_sp_ART55_1	rs12329315	2	208229501	T	C	-0.209102	0.0459396	5.32e-06	7738	0.357606	158.592	T	C	0.001454	0.007936	0.854572	0.347424
Species_Coprococcus_sp_ART55_1	rs148177109	1	18911722	T	C	-0.49518	0.10768	4.25e-06	7738	0.0507931	187.34	T	C	0.0154	0.020252	0.447012	0.041705
Species_Coprococcus_sp_ART55_1	rs35529952	8	89606888	T	C	0.281134	0.0597813	2.57e-06	7738	0.161249	169.001	T	C	-0.021936	0.010703	0.040437	0.146688
Species_Coprococcus_sp_ART55_1	rs3801563	7	83226255	T	C	-0.406416	0.0860253	2.31e-06	7738	0.0698842	169.758	T	C	0.022358	0.01394	0.108745	0.078053
Species_Dialister_invisus	rs2499076	10	19592884	A	G	-0.188268	0.0419687	7.26e-06	7738	0.112541	55.1626	A	G	0.022629	0.012304	0.065889	0.109616
Species_Dialister_invisus	rs2965800	16	57796861	A	G	-0.139969	0.0284691	8.81e-07	7738	0.675362	67.0337	A	G	0.010916	0.008288	0.187813	0.307591
Species_Dialister_invisus	rs4832418	2	18348124	A	G	-0.151171	0.0318897	2.13e-06	7738	0.230343	63.1959	A	G	-0.004444	0.009321	0.633565	0.251902
Species_Dialister_invisus	rs512089	9	23874047	C	A	0.137435	0.0302868	5.69e-06	7738	0.255292	55.9622	C	A	-0.010976	0.008669	0.205459	0.268113
Species_Dialister_invisus	rs55976608	8	14120793	T	C	-0.257391	0.0554762	3.49e-06	7738	0.0592176	57.5295	T	C	0.010259	0.016924	0.544415	0.049572
Species_Dialister_invisus	rs72748807	5	51826323	C	T	0.196247	0.0444046	9.89e-06	7738	0.0996495	53.8333	C	T	-0.003474	0.013406	0.795529	0.092124
Species_Roseburia_intestinalis	rs12592099	15	31763818	C	G	-0.0967904	0.0208836	3.57e-06	7738	0.334082	32.3816	C	G	-0.000916	0.008149	0.910435	0.325435
Species_Roseburia_intestinalis	rs2087796	1	40290277	C	T	0.109263	0.0234779	3.26e-06	7738	0.773341	32.5131	C	T	0.027557	0.009119	0.00252	0.227751
Species_Roseburia_intestinalis	rs4834490	4	116389731	C	T	-0.102556	0.0228527	7.2e-06	7738	0.752106	30.4593	C	T	-0.008343	0.008983	0.353034	0.254405
Species_Roseburia_intestinalis	rs6871001	5	98674510	C	T	0.0891786	0.0195236	4.93e-06	7738	0.435941	30.3754	C	T	-0.003862	0.007676	0.614903	0.434002
Species_Roseburia_intestinalis	rs7112918	11	1690969	C	T	0.0890031	0.0198129	7.05e-06	7738	0.469469	30.6473	C	T	0.001729	0.008679	0.842112	0.477083
Species_Roseburia_intestinalis	rs72697383	1	117273912	A	C	0.13667	0.0279205	9.83e-07	7738	0.14746	36.5028	A	C	0.033748	0.010849	0.001875	0.140391
Species_Roseburia_intestinalis	rs76557325	5	76299200	G	A	-0.166509	0.0373612	8.32e-06	7738	0.0796945	31.5902	G	A	-0.009611	0.014082	0.494909	0.087362
Species_Roseburia_intestinalis	rs778342	2	233798155	A	G	0.170187	0.036489	3.1e-06	7738	0.0821165	33.9248	A	G	0.020561	0.015293	0.178773	0.074228
Species_Roseburia_intestinalis	rs8006559	14	88053855	G	A	-0.206063	0.0445341	3.71e-06	7738	0.0511182	31.9983	G	A	-0.015704	0.018839	0.404511	0.046391
Speies_Phascolarctobacterium_succinatutens	rs116643293	4	189181981	G	A	-0.329891	0.068787	1.62e-06	7738	0.0529189	85.3196	G	A	-0.007121	0.019635	0.716853	0.062773
Speies_Phascolarctobacterium_succinatutens	rs12592302	15	58912586	T	A	0.225138	0.0467972	1.5e-06	7738	0.122239	85.0707	T	A	-0.01097	0.01166	0.346791	0.11493
Speies_Phascolarctobacterium_succinatutens	rs1355585	15	70586617	C	T	-0.141485	0.0302699	2.95e-06	7738	0.563593	76.9347	C	T	-0.010491	0.007605	0.167719	0.473895
Speies_Phascolarctobacterium_succinatutens	rs173961	16	52416513	A	G	-0.204526	0.0415104	8.35e-07	7738	0.154021	85.2596	A	G	-0.027919	0.011313	0.013615	0.137202
Speies_Phascolarctobacterium_succinatutens	rs2395296	6	32911814	G	A	0.143303	0.0321743	8.43e-06	7738	0.714675	65.3368	G	A	-0.004254	0.010467	0.684447	0.342358
Speies_Phascolarctobacterium_succinatutens	rs3798491	6	100890654	A	T	-0.145465	0.0313046	3.37e-06	7738	0.561236	81.4685	A	T	0.016042	0.007728	0.037937	0.446696	Palindromic SNP
Speies_Phascolarctobacterium_succinatutens	rs67541505	2	45885915	G	A	0.177406	0.0398749	8.62e-06	7738	0.170197	69.3886	G	A	0.002257	0.010664	0.832343	0.157422
Speies_Phascolarctobacterium_succinatutens	rs74338790	4	112421997	G	A	0.252493	0.0552387	4.86e-06	7738	0.0844046	76.9867	G	A	0.018367	0.01467	0.210549	0.078226
Speies_Phascolarctobacterium_succinatutens	rs79825773	7	45140515	T	G	0.307706	0.0692042	8.73e-06	7738	0.063652	88.3074	T	G	0.028061	0.017957	0.11812	0.062017
Speies_Phascolarctobacterium_succinatutens	rs9389726	6	140158828	C	T	-0.149627	0.0335651	8.28e-06	7738	0.306409	74.3231	C	T	-0.013592	0.00827	0.100272	0.317085
Clostridium acetobutylicum acidogenic fermentation	rs12149972	17	58813056	G	C	-0.138469	0.0306972	6.46e-06	7738	0.083861	22.8588	G	C	0.002058	0.017152	0.904467	0.075036
Clostridium acetobutylicum acidogenic fermentation	rs13388077	2	124367989	T	C	0.124899	0.025869	1.38e-06	7738	0.120233	25.6148	T	C	-0.012893	0.011372	0.256892	0.128624
Clostridium acetobutylicum acidogenic fermentation	rs17761209	8	2666481	G	C	-0.112449	0.0254194	9.7e-06	7738	0.123577	21.2471	G	C	0.014953	0.012254	0.222358	0.115277
Clostridium acetobutylicum acidogenic fermentation	rs1873661	14	99480422	T	G	-0.0787015	0.0172679	5.17e-06	7738	0.483485	24.0062	T	G	0.005947	0.008857	0.501977	0.496289
Clostridium acetobutylicum acidogenic fermentation	rs5996309	22	43714716	G	A	-0.0814187	0.017727	4.37e-06	7738	0.558541	25.3724	G	A	-0.003501	0.007798	0.653508	0.426909
Clostridium acetobutylicum acidogenic fermentation	rs739677	11	2473980	A	G	-0.0948002	0.0202008	2.69e-06	7738	0.784264	23.5979	A	G	0.020212	0.00898	0.024429	0.241241
Methionine biosynthesis	rs10840754	12	17724075	A	T	0.139919	0.0307321	5.29e-06	7738	0.080491	22.4835	A	T	-0.018809	0.014157	0.183942	0.085314
Methionine biosynthesis	rs112102053	9	115974721	A	G	0.110645	0.0245293	6.46e-06	7738	0.131702	21.7215	A	G	-0.021827	0.010541	0.038414	0.155722
Methionine biosynthesis	rs12713418	2	60537127	C	G	0.0736122	0.0166386	9.68e-06	7738	0.576142	20.528	C	G	0.002021	0.007796	0.795486	0.430557	Palindromic SNP
Methionine biosynthesis	rs1348931	3	63084630	T	G	-0.0747997	0.0169278	9.93e-06	7738	0.368945	20.2073	T	G	0.014433	0.008105	0.074984	0.386178
Methionine biosynthesis	rs17048278	1	218776958	G	A	-0.0802746	0.017234	3.19e-06	7738	0.34117	22.4754	G	A	0.011144	0.008216	0.174965	0.340264
Methionine biosynthesis	rs4802635	19	50401320	G	A	0.0729186	0.0163449	8.15e-06	7738	0.5517	20.4004	G	A	-0.017488	0.008059	0.030014	0.450508
Methionine biosynthesis	rs4959131	6	1409959	T	C	0.113823	0.0257369	9.75e-06	7738	0.144531	24.8637	T	C	-0.007594	0.011115	0.494495	0.14499
Methionine biosynthesis	rs61945524	13	34300469	T	C	-0.0888739	0.0182976	1.19e-06	7738	0.299793	25.7386	T	C	0.004111	0.008533	0.630026	0.315882
Methionine biosynthesis	rs61994705	15	25080892	G	C	-0.0848608	0.0168171	4.51e-07	7738	0.39267	26.6629	G	C	-0.001153	0.007925	0.884282	0.383147
Methionine biosynthesis	rs6913228	6	135504050	C	A	0.0811434	0.0178159	5.25e-06	7738	0.321372	22.2814	C	A	-0.009448	0.008028	0.239225	0.362692
Sulfate assimilation and cysteine biosynthesis	rs10749277	10	120683526	G	A	0.0789931	0.0166785	2.18e-06	7738	0.583049	23.5415	G	A	0.009047	0.007855	0.249411	0.427386
Sulfate assimilation and cysteine biosynthesis	rs112661041	7	75161416	A	G	0.1401	0.0301214	3.3e-06	7738	0.0892864	24.773	A	G	0.001797	0.015174	0.905733	0.091866
Sulfate assimilation and cysteine biosynthesis	rs113360103	18	21791669	C	T	-0.155834	0.0352528	9.85e-06	7738	0.0697051	24.4414	C	T	-0.014322	0.016366	0.38152	0.067379
Sulfate assimilation and cysteine biosynthesis	rs11631625	15	66608731	G	A	-0.0835065	0.0187964	8.88e-06	7738	0.242199	19.8531	G	A	0.000463	0.00873	0.957715	0.261015
Sulfate assimilation and cysteine biosynthesis	rs12628909	22	27941726	C	T	0.0809776	0.0178864	5.97e-06	7738	0.627987	23.7748	C	T	0.008441	0.007918	0.286397	0.383101
Sulfate assimilation and cysteine biosynthesis	rs14151	21	45406095	G	C	-0.0901329	0.0202703	8.73e-06	7738	0.208824	20.8226	G	C	-0.001556	0.009549	0.870504	0.217121
Sulfate assimilation and cysteine biosynthesis	rs36095827	17	4423541	T	G	0.0716207	0.016131	9e-06	7738	0.525372	19.8407	T	G	-0.002695	0.007869	0.732015	0.477566
Sulfate assimilation and cysteine biosynthesis	rs4786844	16	6285543	A	G	0.0792001	0.0172233	4.26e-06	7738	0.436704	23.9477	A	G	0.017005	0.008954	0.057566	0.425186
Sulfate assimilation and cysteine biosynthesis	rs4851274	2	100870862	C	T	0.0798106	0.0180328	9.61e-06	7738	0.715698	20.105	C	T	0.000471	0.008131	0.953775	0.323931
Sulfate assimilation and cysteine biosynthesis	rs6753538	2	75658357	T	G	-0.11048	0.0245773	6.95e-06	7738	0.157053	25.0822	T	G	-0.013637	0.013026	0.295156	0.164948
Sulfate assimilation and cysteine biosynthesis	rs7461966	8	88741064	G	C	0.124583	0.0263582	2.28e-06	7738	0.105637	22.7546	G	C	-0.005108	0.012495	0.682716	0.105907
Sulfate assimilation and cysteine biosynthesis	rs7559622	2	169250883	C	T	0.151579	0.0317041	1.74e-06	7738	0.069746	23.1335	C	T	0.022253	0.015413	0.148775	0.061825
Sulfate assimilation and cysteine biosynthesis	rs77586457	16	24512006	A	G	0.161874	0.0358215	6.22e-06	7738	0.056734	21.7569	A	G	0.022928	0.016927	0.17556	0.059733
MR, Mendelian randomization; SNP, single nucleotide polymorphism; SE, standard error, EAF, effect allele frequency.

## Sheet: Table  S6
Table S5. The full results of MR analysis for the association between gut microbiota (Dutch Microbiota Project) and migraine.
Exposure	Method	MR analysis									Heterogeneity			MR-Egger			MR-PRESSO
		SNPs	Power	Beta	SE	Pvalue	q-value	OR	OR_lci95	OR_uci95	Q	Q_df	Q_pvalue	Egger_intercept	SE	Pvalue	Causal Estimate	Sd	P value	Global Test RSSobs	Global Test Pvalue
Family_Porphyromonadaceae	MR Egger	16		0.129798	0.122322	0.3066	1	1.1386	0.895876	1.44708	11.9541	14	0.609985	-0.0065245	0.0113128	0.573275	0.0608639	0.0235417	0.0206928	13.8631	0.695
Family_Porphyromonadaceae	Inverse variance weighted	16	0.81	0.0608639	0.0260115	0.0192895	0.08	1.06275	1.00993	1.11834	12.2868	15	0.657206
Family_Porphyromonadaceae	Weighted median	16		0.0522983	0.0348887	0.133873	0.38	1.05369	0.984045	1.12826
Genus_Blautia	MR Egger	12		-0.021185	0.177428	0.907323	1	0.979038	0.691464	1.38621	5.18449	10	0.878518	-0.00468358	0.016703	0.784883	-0.0702283	0.0206332	0.00589084	6.20906	0.924
Genus_Blautia	Inverse variance weighted	12	0.84	-0.0702283	0.0298291	0.018555	0.08	0.932181	0.879243	0.988306	5.26311	11	0.917757
Genus_Blautia	Weighted median	12		-0.0677954	0.0373924	0.0698195	0.33	0.934452	0.868416	1.00551
Species_Bacteroides_fragilis	MR Egger	18		-0.127903	0.0681577	0.0789364	1	0.879938	0.769902	1.0057	12.6891	16	0.695341	0.0154705	0.0108305	0.1724	-0.0331968	0.0147059	0.0374314	16.6923	0.596
Species_Bacteroides_fragilis	Inverse variance weighted	18	0.63	-0.0331968	0.0157987	0.0356209	0.13	0.967348	0.937853	0.997771	14.7295	17	0.61496
Species_Bacteroides_fragilis	Weighted median	18		-0.0390863	0.0229025	0.0878891	0.33	0.961668	0.919454	1.00582
Species_Coprococcus_sp_ART55_1	MR Egger	4		-0.0746878	0.0603192	0.341263	1	0.928033	0.824553	1.0445	1.66351	2	0.435284	0.00964429	0.0178909	0.643824	-0.0437901	0.0151657	0.0631447	3.4401	0.653
Species_Coprococcus_sp_ART55_1	Inverse variance weighted	4	0.71	-0.0437901	0.018791	0.0197864	0.08	0.957155	0.922544	0.993064	1.9541	3	0.581988
Species_Coprococcus_sp_ART55_1	Weighted median	4		-0.0426435	0.0230119	0.0638666	0.33	0.958253	0.915993	1.00246
Species_Dialister_invisus	MR Egger	6		-0.0354084	0.129973	0.798777	1	0.965211	0.748147	1.24525	3.48922	4	0.47952	-0.00264207	0.0213089	0.907305	-0.0511979	0.0217673	0.0653927	5.08513	0.642
Species_Dialister_invisus	Inverse variance weighted	6	0.62	-0.0511979	0.0259998	0.0489343	0.14	0.950091	0.902887	0.999762	3.50459	5	0.622693
Species_Dialister_invisus	Weighted median	6		-0.0573015	0.0328926	0.0814946	0.33	0.944309	0.885351	1.00719
Species_Phascolarctobacterium_succinatutens	MR Egger	9		0.0416779	0.0805539	0.620826	1	1.04256	0.89029	1.22087	9.26747	7	0.234019	0.00155044	0.0152759	0.922003	0.0495399	0.0206925	0.043576	11.975	0.374
Species_Phascolarctobacterium_succinatutens	Inverse variance weighted	9	0.8	0.0495399	0.0206925	0.0166611	0.08	1.05079	1.00902	1.09428	9.28111	8	0.31914
Species_Phascolarctobacterium_succinatutens	Weighted median	9		0.0728075	0.0286262	0.0109783	0.15	1.07552	1.01684	1.13759
Species_Roseburia_intestinalis	MR Egger	9		0.232086	0.134876	0.128979	1	1.26123	0.968244	1.64287	10.1924	7	0.177929	-0.0161399	0.0155247	0.333083	0.0966334	0.0350513	0.0247927	15.2007	0.229
Species_Roseburia_intestinalis	Inverse variance weighted	9	0.98	0.0966334	0.0350513	0.005835	0.08	1.10146	1.02833	1.17979	11.7662	8	0.161946
Species_Roseburia_intestinalis	Weighted median	9		0.0716286	0.0429164	0.095112	0.33	1.07426	0.98759	1.16853
Clostridium acetobutylicum acidogenic fermentation	MR Egger	6		-0.185371	0.214574	0.436369	1	0.830796	0.545564	1.26515	3.95909	4	0.411571	0.00980113	0.0210116	0.665156	-0.0872072	0.0383011	0.0718173	6.30438	0.552
Clostridium acetobutylicum acidogenic fermentation	Inverse variance weighted	6	0.63	-0.0872072	0.0419065	0.0374342	0.13	0.916487	0.844219	0.994942	4.17667	5	0.52427
Clostridium acetobutylicum acidogenic fermentation	Weighted median	6		-0.091456	0.0538049	0.0891741	0.33	0.912601	0.821262	1.0141
Methionine biosynthesis	MR Egger	9		-0.0632533	0.178474	0.733467	1	0.938706	0.661621	1.33183	5.17482	7	0.638638	-0.00500953	0.0159545	0.76268	-0.118307	0.0270552	0.00237159	6.72102	0.756
Methionine biosynthesis	Inverse variance weighted	9	0.98	-0.118307	0.0333235	0.000384858	0.01	0.888423	0.832251	0.948387	5.27341	8	0.727994
Methionine biosynthesis	Weighted median	9		-0.124579	0.0446396	0.00525832	0.15	0.882869	0.808906	0.963594
Sulfate assimilation and.cysteine biosynthesis	MR Egger	13		0.117274	0.109974	0.3091	1	1.12443	0.906399	1.3949	6.64589	11	0.826993	-0.00499056	0.0105526	0.645513	0.0671211	0.0220336	0.0101541	8.03494	0.891
Sulfate assimilation and.cysteine biosynthesis	Inverse variance weighted	13	0.82	0.0671211	0.0291214	0.0211736	0.08	1.06943	1.01009	1.13224	6.86954	12	0.866113
Sulfate assimilation and.cysteine biosynthesis	Weighted median	13		0.0746222	0.0398005	0.0608059	0.33	1.07748	0.996619	1.1649

## Sheet: Table S7
Table S6. Instrumental variables used in MR analysis of the association between metabolites and migraine.
Exposure	SNP	Chromosome	Positon	Exposure								Outcome						Excluded reason
				Effect_allele	Other_allele	Beta	SE	Pvalue	Samplesize	EAF	F_stastatistics	Effect_allele	Other_allele	Beta	SE	Pvalue	EAF
3-phenylpropionate (hydrocinnamate)	rs10431948	16	90099571	A	G	0.02	0.0045	7.25705e-06	5829	0.354	19.7531	A	G	-0.015907	0.007923	0.044688	0.387714
3-phenylpropionate (hydrocinnamate)	rs10493278	1	60592321	T	A	-0.0243	0.0054	5.82801e-06	5829	0.1876	20.25	T	A	0.02308	0.009902	0.019789	0.18394
3-phenylpropionate (hydrocinnamate)	rs11647589	16	20449616	G	A	-0.0303	0.0045	2.8543e-11	5829	0.2849	45.3378	G	A	0.010752	0.008796	0.22155	0.280887
3-phenylpropionate (hydrocinnamate)	rs11847947	14	99093183	T	C	-0.0217	0.0045	1.53501e-06	5829	0.3031	23.2538	T	C	8.1e-05	0.008179	0.992075	0.32098
3-phenylpropionate (hydrocinnamate)	rs11983172	7	97595215	A	G	-0.0326	0.0073	8.63297e-06	5829	0.1593	19.943	A	G	-0.004738	0.01004	0.636985	0.206994
3-phenylpropionate (hydrocinnamate)	rs2441128	5	65203265	A	T	0.0239	0.0054	8.57294e-06	5829	0.2361	19.5888	A	T	0.001313	0.008553	0.87794	0.286463
3-phenylpropionate (hydrocinnamate)	rs4772056	13	98893318	C	G	-0.034	0.0076	8.45104e-06	5829	0.907	20.0139	C	G	-0.001115	0.011333	0.921584	0.138467
3-phenylpropionate (hydrocinnamate)	rs584630	10	38338699	C	A	0.0318	0.007	6.27307e-06	5829	0.8948	20.6376	C	A	-0.010411	0.011112	0.348785	0.148805
3-phenylpropionate (hydrocinnamate)	rs609236	11	94845775	G	C	-0.028	0.0062	5.57096e-06	5829	0.8488	20.3954	G	C	-0.00296	0.010283	0.773497	0.171384
3-phenylpropionate (hydrocinnamate)	rs6851666	4	169591167	T	A	0.0526	0.0114	4.06004e-06	5829	0.0368	21.2893	T	A	-0.001168	0.018286	0.949064	0.046734
3-phenylpropionate (hydrocinnamate)	rs6891705	5	79434487	C	A	-0.02	0.0045	9.37001e-06	5829	0.3037	19.7531	C	A	0.002948	0.008273	0.721638	0.307431
3-phenylpropionate (hydrocinnamate)	rs7714560	5	20990394	G	C	-0.0201	0.0045	7.17001e-06	5829	0.4708	19.9511	G	C	0.004479	0.00761	0.556144	0.459599	Palindromic SNP
3-phenylpropionate (hydrocinnamate)	rs9355342	6	161722434	G	A	-0.1456	0.0281	2.18902e-07	1259	0.0308	26.8479	G	A	0.0378	0.022084	0.086966	0.034355
3-phenylpropionate (hydrocinnamate)	rs9402497	6	133575985	A	G	0.024	0.0054	8.92709e-06	5829	0.252	19.7531	A	G	0.008817	0.009225	0.339167	0.215401
3-phenylpropionate (hydrocinnamate)	rs987313	17	54522298	G	A	-0.1845	0.0416	9.1791e-06	1259	0.9841	19.6701	G	A	0.002268	0.047482	0.961886	0.016747
3-methyl-2-oxobutyrate	rs11723606	4	185359278	T	C	0.0121	0.0027	8.02602e-06	7203	0.1817	20.0837	T	C	0.011273	0.010131	0.26583	0.229596
3-methyl-2-oxobutyrate	rs11905775	20	17331246	A	C	0.0111	0.0024	3.95904e-06	7203	0.1708	21.3906	A	C	0.025698	0.009995	0.010159	0.168713
3-methyl-2-oxobutyrate	rs12455580	18	75638023	C	T	-0.0102	0.0022	5.74302e-06	7203	0.6869	21.4959	C	T	0.005451	0.008164	0.504349	0.373762
3-methyl-2-oxobutyrate	rs12498138	3	121459589	A	G	-0.0199	0.0043	4.34901e-06	7203	0.0744	21.4175	A	G	-0.004796	0.01385	0.729127	0.090254
3-methyl-2-oxobutyrate	rs12515486	5	25951104	T	C	-0.0148	0.0032	4.11197e-06	7203	0.0969	21.3906	T	C	0.001972	0.012249	0.872059	0.101196
3-methyl-2-oxobutyrate	rs1391874	11	88435739	A	G	0.023	0.0049	2.56602e-06	7203	0.9599	22.0325	A	G	0.009917	0.017998	0.581653	0.049641
3-methyl-2-oxobutyrate	rs1440581	4	89226422	C	T	0.0122	0.0021	6.54606e-09	7203	0.5433	33.7506	C	T	-0.002566	0.007646	0.737219	0.476608
3-methyl-2-oxobutyrate	rs16948533	17	13699102	G	A	0.0224	0.0047	2.23198e-06	1764	0.1195	22.7144	G	A	0.008469	0.012357	0.493129	0.111248
3-methyl-2-oxobutyrate	rs17262575	7	154044393	T	C	-0.0129	0.0029	7.36495e-06	7203	0.146	19.7872	T	C	-0.009843	0.010688	0.357079	0.154798
3-methyl-2-oxobutyrate	rs17528586	9	7294013	A	G	-0.0246	0.0053	3.10099e-06	7203	0.0514	21.5436	A	G	-0.006704	0.016886	0.691396	0.064276
3-methyl-2-oxobutyrate	rs1895981	12	113949341	C	T	-0.014	0.003	3.06098e-06	5439	0.159	21.7778	C	T	-0.001681	0.010765	0.875915	0.154215
3-methyl-2-oxobutyrate	rs209755	15	95740004	C	G	0.0099	0.0022	8.50492e-06	7203	0.302	20.25	C	G	-0.001495	0.008728	0.864002	0.285542
3-methyl-2-oxobutyrate	rs243180	14	90054689	G	A	-0.0108	0.0023	3.15602e-06	7203	0.2305	22.0491	G	A	-0.023029	0.008831	0.009137	0.248264
3-methyl-2-oxobutyrate	rs703654	12	104113676	G	A	0.0117	0.0025	2.89201e-06	7203	0.1784	21.9024	G	A	-0.001731	0.010025	0.862893	0.177497
3-methyl-2-oxobutyrate	rs7814548	8	19397877	T	G	0.0164	0.0037	8.81292e-06	7203	0.0725	19.6465	T	G	0.014337	0.014283	0.315479	0.068517
3-methyl-2-oxobutyrate	rs791630	5	173133592	A	G	-0.0112	0.0024	2.80298e-06	7203	0.1945	21.7778	A	G	-0.005648	0.009789	0.563957	0.193475
3-methyl-2-oxobutyrate	rs819566	5	72762107	C	T	-0.0101	0.0023	9.40698e-06	7203	0.75	19.2836	C	T	-0.004903	0.008623	0.569703	0.265432
1-oleoylglycerophosphocholine	rs10019315	4	146594062	C	T	-0.0121	0.0026	2.98999e-06	7364	0.5163	21.6583	C	T	-0.000464	0.007578	0.951194	0.48335
1-oleoylglycerophosphocholine	rs10465080	9	34012222	A	T	-0.0121	0.0026	4.69299e-06	7364	0.2818	21.6583	A	T	0.006714	0.008521	0.430722	0.274758
1-oleoylglycerophosphocholine	rs12202351	6	114016321	C	T	-0.0118	0.0026	7.13493e-06	7364	0.2927	20.5976	C	T	0.015067	0.008441	0.074283	0.28537
1-oleoylglycerophosphocholine	rs12605650	18	65214082	C	T	-0.012	0.0026	5.13405e-06	7364	0.6969	21.3018	C	T	-0.008598	0.008176	0.29299	0.32646
1-oleoylglycerophosphocholine	rs1366823	2	83659578	A	G	0.0118	0.0026	6.93905e-06	7364	0.6447	20.5976	A	G	-0.005423	0.007932	0.494187	0.366009
1-oleoylglycerophosphocholine	rs16968711	15	39593159	G	A	-0.0205	0.0041	4.64505e-07	7364	0.1321	25	G	A	-0.016161	0.011185	0.148487	0.130293
1-oleoylglycerophosphocholine	rs17089560	4	60176254	T	C	0.0468	0.0092	3.39297e-07	7364	0.0209	25.8771	T	C	-0.006502	0.02048	0.750892	0.036733
1-oleoylglycerophosphocholine	rs303610	9	106051332	T	A	0.0117	0.0026	8.87708e-06	7364	0.7042	20.25	T	A	0.004456	0.008301	0.591417	0.306532
1-oleoylglycerophosphocholine	rs4736583	8	133441144	A	C	-0.012	0.0026	4.89305e-06	7364	0.6256	21.3018	A	C	-0.006854	0.007781	0.378383	0.386173
1-oleoylglycerophosphocholine	rs4817185	21	29101635	C	G	0.0373	0.0084	7.78395e-06	1767	0.1025	19.7178	C	G	-0.024063	0.012637	0.05689	0.113333
1-oleoylglycerophosphocholine	rs6061764	20	59979354	G	A	0.014	0.003	3.06098e-06	5597	0.686	21.7778	G	A	-0.009684	0.008697	0.265437	0.316281
1-oleoylglycerophosphocholine	rs6977605	7	44685667	C	A	0.0242	0.005	1.67402e-06	7364	0.0689	23.4256	C	A	-0.030801	0.013573	0.023273	0.08692
1-oleoylglycerophosphocholine	rs743452	21	44831981	T	C	-0.0231	0.0052	8.05898e-06	7364	0.0739	19.7341	T	C	0.011793	0.016024	0.46176	0.066969
1-oleoylglycerophosphocholine	rs9489697	6	119699524	T	C	0.0116	0.0026	8.36392e-06	7364	0.4207	19.9053	T	C	-0.014482	0.007675	0.059199	0.429213
1-oleoylglycerophosphocholine	rs969948	4	27123087	C	T	0.0117	0.0026	5.74394e-06	7364	0.3977	20.25	C	T	-0.00723	0.007704	0.348003	0.41052
2-palmitoylglycerophosphocholine	rs10019315	4	146594062	C	T	-0.0134	0.0026	3.23102e-07	7261	0.5167	26.5621	C	T	-0.000464	0.007578	0.951194	0.48335
2-palmitoylglycerophosphocholine	rs11078257	17	14464463	G	A	-0.0124	0.0027	3.08702e-06	7261	0.6616	21.0919	G	A	0.002725	0.008062	0.735399	0.337911
2-palmitoylglycerophosphocholine	rs11949991	5	25880530	G	C	-0.0159	0.0035	5.611e-06	7261	0.1673	20.6376	G	C	0.001154	0.009915	0.907316	0.175088
2-palmitoylglycerophosphocholine	rs12155847	8	58702529	T	C	0.0124	0.0027	3.64401e-06	7261	0.6503	21.0919	T	C	0.01674	0.008091	0.03856	0.345813
2-palmitoylglycerophosphocholine	rs12726916	1	157401437	T	G	-0.0159	0.0035	4.03803e-06	7261	0.1774	20.6376	T	G	-0.005257	0.009878	0.594618	0.182599
2-palmitoylglycerophosphocholine	rs17176375	7	39036411	A	G	0.0211	0.0043	8.43607e-07	7261	0.1078	24.0784	A	G	0.013869	0.012198	0.255503	0.104375
2-palmitoylglycerophosphocholine	rs1745299	4	74447109	T	G	0.1406	0.0311	6.08499e-06	1761	0.0125	20.4385	T	G	0.025979	0.026211	0.321601	0.022394
2-palmitoylglycerophosphocholine	rs1954482	14	62518883	A	G	-0.0122	0.0027	4.42904e-06	7261	0.3157	20.417	A	G	-0.002554	0.008081	0.751937	0.325935
2-palmitoylglycerophosphocholine	rs2236434	21	38176332	G	C	0.0124	0.0027	3.71304e-06	7261	0.3122	21.0919	G	C	0.011072	0.008119	0.172634	0.326229
2-palmitoylglycerophosphocholine	rs2479415	1	55498745	T	C	0.0121	0.0027	8.97697e-06	7261	0.5265	20.0837	T	C	0.002669	0.00787	0.734523	0.468724
2-palmitoylglycerophosphocholine	rs329498	2	64327544	T	G	-0.0121	0.0027	5.66996e-06	7261	0.3106	20.0837	T	G	0.002984	0.008189	0.715555	0.312628
2-palmitoylglycerophosphocholine	rs4507280	3	88185509	T	A	-0.0161	0.0035	3.48602e-06	7261	0.8512	21.16	T	A	-0.027323	0.010567	0.009735	0.15858
2-palmitoylglycerophosphocholine	rs485868	11	128112665	G	A	0.0135	0.0027	4.36004e-07	7261	0.2845	25	G	A	0.010767	0.008374	0.198512	0.29878
2-palmitoylglycerophosphocholine	rs4905	19	4237067	G	A	-0.0124	0.0027	2.91998e-06	7261	0.2878	21.0919	G	A	0.006839	0.008343	0.412411	0.283316
2-palmitoylglycerophosphocholine	rs6817243	4	120991438	A	G	0.0125	0.0027	2.47002e-06	7261	0.2809	21.4335	A	G	0.010148	0.008521	0.233628	0.272932
2-palmitoylglycerophosphocholine	rs736396	14	94355461	T	C	-0.0122	0.0027	4.67897e-06	7261	0.3554	20.417	T	C	0.000628	0.008067	0.937918	0.336022
2-palmitoylglycerophosphocholine	rs748196	17	17422768	G	T	-0.0117	0.0026	7.34395e-06	7261	0.5396	20.25	G	T	0.002185	0.007696	0.776463	0.468093
2-palmitoylglycerophosphocholine	rs7767262	6	134979397	C	T	-0.0324	0.0069	2.63797e-06	7261	0.0372	22.0491	C	T	0.009883	0.019485	0.612011	0.038642
2-palmitoylglycerophosphocholine	rs7987737	13	26867314	C	T	0.0578	0.0126	4.48198e-06	7261	0.014	21.0433	C	T	0.038981	0.036173	0.281189	0.012837
2-palmitoylglycerophosphocholine	rs9293713	5	76705255	A	G	-0.0242	0.0052	3.39102e-06	7261	0.0653	21.6583	A	G	-0.032257	0.016163	0.045983	0.06054
1-palmitoylglycerophosphoinositol	rs10415849	19	19505087	T	C	-0.024	0.0053	5.78496e-06	5979	0.1248	20.5055	T	C	0.018202	0.011573	0.115764	0.121841
1-palmitoylglycerophosphoinositol	rs10491073	10	65817857	T	C	0.1279	0.0267	1.64101e-06	1505	0.0171	22.9466	T	C	0.050359	0.028177	0.073904	0.021148
1-palmitoylglycerophosphoinositol	rs12210574	6	103216831	T	C	-0.0167	0.0036	3.05703e-06	5979	0.4836	21.5193	T	C	-0.015084	0.007742	0.051392	0.473388
1-palmitoylglycerophosphoinositol	rs1386540	2	187960996	C	T	0.0361	0.0074	1.137e-06	1505	0.6516	23.7986	C	T	0.01847	0.007951	0.0202	0.359771
1-palmitoylglycerophosphoinositol	rs1507362	4	134590080	T	C	0.0333	0.0071	3.01898e-06	1505	0.3901	21.9974	T	C	0.001015	0.007879	0.89745	0.387509
1-palmitoylglycerophosphoinositol	rs1554690	7	145746333	C	A	-0.0158	0.0035	8.16808e-06	5979	0.4051	20.3788	C	A	-0.003213	0.007841	0.682051	0.400423
1-palmitoylglycerophosphoinositol	rs2702042	2	24546542	T	C	-0.0157	0.0035	8.89693e-06	5979	0.35	20.1216	T	C	0.003285	0.008064	0.683783	0.345025
1-palmitoylglycerophosphoinositol	rs3993153	11	11390585	G	T	-0.0197	0.0045	9.91791e-06	5979	0.1915	19.1649	G	T	-0.009516	0.009405	0.311606	0.203037
1-palmitoylglycerophosphoinositol	rs7800039	7	87977805	G	A	0.0169	0.0036	2.13e-06	5979	0.6576	22.0378	G	A	0.020349	0.007977	0.010757	0.349655
1-palmitoylglycerophosphoinositol	rs8083552	18	71353977	G	A	0.0161	0.0036	5.68801e-06	5979	0.6521	20.0008	G	A	-0.002615	0.008092	0.746606	0.349088
2-tetradecenoyl carnitine	rs10982735	9	118183158	G	A	-0.023	0.005	4.22503e-06	4955	0.373	21.16	G	A	-0.010245	0.007977	0.198989	0.354322
2-tetradecenoyl carnitine	rs11259235	10	14667316	G	A	0.0347	0.0074	2.38699e-06	6595	0.1057	21.9885	G	A	0.010683	0.012768	0.402758	0.105948
2-tetradecenoyl carnitine	rs11709408	3	22106135	G	A	-0.0241	0.0052	3.45398e-06	6595	0.6426	21.4797	G	A	-0.001896	0.007748	0.806715	0.396769
2-tetradecenoyl carnitine	rs12482287	21	24461998	G	T	0.1167	0.0259	6.58704e-06	1640	0.0247	20.3022	G	T	-0.014038	0.023773	0.554876	0.025274
2-tetradecenoyl carnitine	rs13084271	3	105544994	A	G	-0.0192	0.0042	5.54396e-06	6595	0.4129	20.898	A	G	0.011766	0.00775	0.128952	0.402254
2-tetradecenoyl carnitine	rs1411737	13	107387510	T	C	0.0243	0.0054	5.815e-06	6595	0.7834	20.25	T	C	0.014816	0.009489	0.118433	0.221411
2-tetradecenoyl carnitine	rs17047839	3	68609856	G	T	-0.0768	0.0149	2.50697e-07	1640	0.0757	26.5675	G	T	-0.014714	0.014516	0.310736	0.07443
2-tetradecenoyl carnitine	rs17280469	7	17099868	T	C	-0.0242	0.005	1.305e-06	6595	0.2358	23.4256	T	C	-0.003841	0.00919	0.675982	0.22634
2-tetradecenoyl carnitine	rs17339031	4	162378641	C	T	-0.0481	0.0108	9.034e-06	6595	0.0433	19.8355	C	T	-0.023538	0.017432	0.176913	0.04634
2-tetradecenoyl carnitine	rs17639286	19	36520765	T	C	0.026	0.0058	8.98504e-06	6595	0.2643	20.0951	T	C	0.006816	0.0084	0.417136	0.31391
2-tetradecenoyl carnitine	rs1853936	6	76728046	T	C	0.0285	0.0058	7.18903e-07	6595	0.1776	24.1454	T	C	0.005992	0.010018	0.549739	0.186825
2-tetradecenoyl carnitine	rs274567	5	131714409	T	C	0.0257	0.0042	1.268e-09	6595	0.3704	37.4427	T	C	0.005929	0.007788	0.446545	0.380854
2-tetradecenoyl carnitine	rs354788	13	58127883	A	T	-0.0786	0.0177	8.80299e-06	6595	0.0217	19.7196	A	T	0.002651	0.023411	0.909805	0.035167
2-tetradecenoyl carnitine	rs397175	18	5159004	A	G	0.032	0.0066	1.36399e-06	6595	0.1373	23.5078	A	G	0.010811	0.011377	0.341949	0.136308
2-tetradecenoyl carnitine	rs4573205	7	123864185	T	G	-0.0308	0.0067	4.32504e-06	6595	0.8691	21.1325	T	G	0.006184	0.011614	0.594442	0.134167
2-tetradecenoyl carnitine	rs6899136	5	169315166	A	G	0.0345	0.0077	7.35208e-06	6595	0.0868	20.0751	A	G	-0.009325	0.012913	0.470202	0.095927
2-tetradecenoyl carnitine	rs7164415	15	60106610	G	C	-0.1228	0.0242	3.83698e-07	1640	0.0251	25.7493	G	C	-0.0031	0.028105	0.912152	0.023606
2-tetradecenoyl carnitine	rs8031307	15	96582526	G	A	0.052	0.0104	5.14198e-07	1640	0.1733	25	G	A	0.018947	0.009542	0.047091	0.202716
2-tetradecenoyl carnitine	rs9293241	5	26570421	A	G	-0.0191	0.0043	7.94603e-06	6595	0.4237	19.7301	A	G	-0.006199	0.007683	0.419748	0.438546
MR, Mendelian randomization; SNP, single nucleotide polymorphism; SE, standard error, EAF, effect allele frequency.

## Sheet: Table S8
Table S7 The full results of MR analysis for the association between metabolites and migraine.
Exposure	Method	MR analysis								Heterogeneity			MR-Egger			MR-PRESSO
		SNPs	Power	Beta	SE	Pvalue	OR	OR_lci95	OR_uci95	Q	Q_df	Q_pvalue	Egger_intercept	SE	Pvalue	Causal Estimate	Sd	T-stastatistics	P value	Global Test RSSobs	Global Test Pvalue
3-phenylpropionate (hydrocinnamate)	MR Egger	14		-0.149521	0.150516	0.340131	0.86112	0.641123	1.15661	12.1758	12	0.43167	-0.000446921	0.005083	0.931387	0.306678	0.112136	2.73487	0.0131593	19.8561	0.559
3-phenylpropionate (hydrocinnamate)	Inverse variance weighted	14	0.64	-0.160662	0.0806584	0.0463847	0.85158	0.727056	0.997432	12.1836	13	0.512649
3-phenylpropionate (hydrocinnamate)	Weighted median	14		-0.121532	0.104847	0.246401	0.885563	0.72106	1.08759
3-methyl-2-oxobutyrate	MR Egger	17		0.184154	0.6716	0.78767	1.2022	0.322329	4.48388	13.5129	15	0.562746	0.00339615	0.00901247	0.711579	-1.3072	0.372453	-3.5097	0.0246786	3.16085	0.776
3-methyl-2-oxobutyrate	Inverse variance weighted	17	0.16	0.427232	0.18691	0.0222679	1.53301	1.06278	2.21129	13.6549	16	0.624406
3-methyl-2-oxobutyrate	Weighted median	17		0.304955	0.247588	0.218059	1.35656	0.835006	2.2039
1-oleoylglycerophosphocholine	MR Egger	15		-0.505507	0.419733	0.249922	0.603199	0.264958	1.37323	17.8926	13	0.161638	0.00270184	0.00663338	0.690408	0.290419	0.126196	2.30133	0.0441543	12.8794	0.426
1-oleoylglycerophosphocholine	Inverse variance weighted	15	0.1	-0.350099	0.169626	0.0390231	0.704619	0.505319	0.982523	18.121	14	0.201326
1-oleoylglycerophosphocholine	Weighted median	15		-0.520554	0.223991	0.0201258	0.594192	0.383055	0.921704
2-palmitoylglycerophosphocholine	MR Egger	20		0.252755	0.192567	0.205824	1.28757	0.882782	1.87796	17.8847	18	0.463272	0.0012206	0.00349316	0.730824	0.234902	0.108999	2.15507	0.0541669	12.1146	0.525
2-palmitoylglycerophosphocholine	Inverse variance weighted	20	0.1	0.306678	0.115187	0.00775783	1.3589	1.08427	1.70309	18.0068	19	0.521984
2-palmitoylglycerophosphocholine	Weighted median	20		0.188875	0.171024	0.269429	1.20789	0.863871	1.68891
1-palmitoylglycerophosphoinositol	MR Egger	10		0.33116	0.287607	0.282803	1.39258	0.79251	2.44702	14.5736	8	0.0679866	-0.000784731	0.00747695	0.918997	0.085334	0.0381152	2.23885	0.0419259	18.8423	0.303
1-palmitoylglycerophosphoinositol	Inverse variance weighted	10	0.1	0.304988	0.135192	0.0240729	1.35661	1.04082	1.7682	14.5937	9	0.102719
1-palmitoylglycerophosphoinositol	Weighted median	10		0.350501	0.153279	0.0222146	1.41978	1.05135	1.91732
2-tetradecenoyl carnitine	MR Egger	19		0.0840328	0.138488	0.552009	1.08766	0.82911	1.42685	13.1621	17	0.725266	0.00264399	0.00484987	0.59272	0.427232	0.17267	2.47427	0.0249301	15.2012	0.663
2-tetradecenoyl carnitine	Inverse variance weighted	19	0.06	0.150054	0.067177	0.0255016	1.1619	1.01856	1.32541	13.4593	18	0.763595
2-tetradecenoyl carnitine	Weighted median	19		0.194223	0.0963413	0.043801	1.21437	1.00541	1.46675

## Sheet: Table S9
Table S8. Instrumental variables used in the MR analysis of the association between migraine with gut microbiota and metabolites.
Outcome	SNP	Chromosome	Position	Effect_allele	Other_allele	Migraine						Bacterial taxa			Exlcued reason
						Beta	SE	Pvalue	Samplesize	F-statistics	MAF	Beta	SE	Pvalue
family.FamilyXIII.id.1957	rs10166942	2	234825093	C	T	-0.114712	0.009744	5.89e-32	588309	2455.24	0.196551	-0.00670728	0.0135572	0.620783
family.FamilyXIII.id.1957	rs1019990	18	44866736	T	C	-0.055414	0.008378	3.87e-11	588308	757.631	0.298565	-0.0226315	0.0121343	0.0621706
family.FamilyXIII.id.1957	rs10234636	7	40427617	T	C	0.109622	0.011679	6.6e-21	588309	1427.62	0.113637	-0.00779239	0.0170164	0.646999
family.FamilyXIII.id.1957	rs1025497	19	41871254	A	G	-0.049928	0.007913	2.89e-10	588309	687.08	0.373429	0.000520958	0.0112283	0.962994
family.FamilyXIII.id.1957	rs10456100	6	39183470	T	C	0.060734	0.008469	7.75e-13	588308	881.795	0.282908	0.0250833	0.0123679	0.042551
family.FamilyXIII.id.1957	rs10849061	12	4523456	C	T	0.063157	0.007592	9.36e-17	588309	1174.78	0.486277	0.0223108	0.010971	0.0419914
family.FamilyXIII.id.1957	rs11153082	6	97059666	G	A	0.097701	0.008039	6.02e-34	588309	2468.57	0.323576	-0.0176416	0.0115098	0.125339
family.FamilyXIII.id.1957	rs11172113	12	57527283	C	T	-0.117366	0.007757	1.15e-51	588309	3981.58	0.422603	0.000826585	0.0111612	0.940964
family.FamilyXIII.id.1957	rs112255710	10	100600946	T	C	-0.099362	0.014625	1.13e-11	588309	834.032	0.077739	0.029277	0.0199979	0.143193
family.FamilyXIII.id.1957	rs11624776	14	93595591	C	A	-0.05158	0.008396	8.34e-10	588309	674.131	0.313198	-0.0143334	0.011933	0.229691
family.FamilyXIII.id.1957	rs11657101	17	60636826	A	G	0.061037	0.009261	4.54e-11	544810	949.104	0.371153	-0.00711704	0.0114421	0.53394
family.FamilyXIII.id.1957	rs11782673	8	27265887	G	A	-0.057013	0.010327	3.46e-08	585538	522.405	0.164018	-0.019457	0.0149505	0.193113
family.FamilyXIII.id.1957	rs12025158	1	15539259	A	G	0.050878	0.007959	1.69e-10	588413	695.07	0.351341	-0.0069192	0.0114903	0.547054
family.FamilyXIII.id.1957	rs17303101	9	119181794	A	G	0.069093	0.008418	2.37e-16	588309	1163.94	0.292176	0.00467471	0.0123014	0.703934
family.FamilyXIII.id.1957	rs1925950	1	156450740	G	A	0.076042	0.007921	8.49e-22	588413	1558.24	0.352981	-0.00910075	0.0115553	0.430942
family.FamilyXIII.id.1957	rs2078371	1	115677183	C	T	0.130542	0.011465	5.34e-30	588413	2096.67	0.118133	0.0173714	0.0174178	0.318599
family.FamilyXIII.id.1957	rs2274224	10	96039597	C	G	-0.065905	0.007712	1.34e-17	588309	1256.96	0.43238	-0.00424648	0.0110391	0.700477	Palindromic SNP
family.FamilyXIII.id.1957	rs2672592	10	124230750	T	G	0.044135	0.007855	1.97e-08	588309	529.884	0.362116	-0.00452134	0.0113822	0.691199
family.FamilyXIII.id.1957	rs28451064	21	35593827	A	G	-0.065956	0.011788	2.26e-08	588309	592.208	0.133371	-0.00168447	0.0164837	0.918606
family.FamilyXIII.id.1957	rs34273564	6	72321017	T	C	0.042292	0.007631	3.06e-08	588309	525.973	0.482779	0.00659226	0.0109829	0.548352
family.FamilyXIII.id.1957	rs42854	5	74963277	G	C	0.064462	0.008085	1.63e-15	588309	1051.16	0.311879	-0.00614612	0.0116961	0.599247	Palindromic SNP
family.FamilyXIII.id.1957	rs4910165	11	10674044	C	G	-0.066382	0.008157	4.23e-16	588309	1135.07	0.322519	0.00212789	0.0120051	0.859313	Palindromic SNP
family.FamilyXIII.id.1957	rs6046147	20	19479796	T	C	0.062723	0.008693	5.61e-13	588309	866.645	0.248893	0.0172276	0.0124456	0.166288
family.FamilyXIII.id.1957	rs6057599	20	31168439	T	C	0.044739	0.008084	3.2e-08	588309	528.392	0.339255	0.0127271	0.0116695	0.275435
family.FamilyXIII.id.1957	rs6904682	6	22128962	T	C	-0.045142	0.007638	3.52e-09	588309	592.918	0.445564	-0.0121102	0.0110449	0.272881
family.FamilyXIII.id.1957	rs7518255	1	3086464	A	G	0.121654	0.00901	1.66e-41	588413	2984.22	0.218005	-0.0150743	0.0128643	0.241281
family.FamilyXIII.id.1957	rs7640543	3	30462403	A	G	0.046099	0.008108	1.34e-08	588309	545.459	0.320955	-0.00262138	0.0119262	0.826028
family.FamilyXIII.id.1957	rs7684253	4	57727311	C	T	-0.043886	0.007653	1e-08	588309	561.161	0.448943	-0.00704416	0.0109939	0.521695
family.FamilyXIII.id.1957	rs7757975	6	121847249	T	G	0.089493	0.01037	6.47e-18	588309	1253.89	0.157621	-0.00317965	0.0151224	0.833464
family.FamilyXIII.id.1957	rs8075138	17	47513371	T	C	0.047889	0.007813	9.07e-10	588309	646.943	0.39747	-0.00509926	0.0113062	0.65198
family.FamilyXIII.id.1957	rs9349379	6	12903957	G	A	-0.083752	0.007953	6.69e-26	588309	2004.66	0.410943	0.00424226	0.011197	0.704781
family.FamilyXIII.id.1957	rs950570	3	80302512	T	C	0.084732	0.014888	1.29e-08	588309	550.848	0.070055	-0.0160024	0.0219046	0.465054
family.FamilyXIII.id.1957	rs953588	9	71704827	T	C	0.053487	0.007802	7.38e-12	588309	790.938	0.376122	-0.00636366	0.0112829	0.572749
family.Prevotellaceae.id.960	rs10166942	2	234825093	C	T	-0.114712	0.009744	5.89e-32	588309	2455.24	0.196551	0.0250868	0.0141823	0.0769127
family.Prevotellaceae.id.960	rs1019990	18	44866736	T	C	-0.055414	0.008378	3.87e-11	588308	757.631	0.298565	0.0126833	0.0129248	0.326437
family.Prevotellaceae.id.960	rs10234636	7	40427617	T	C	0.109622	0.011679	6.6e-21	588309	1427.62	0.113637	-0.0179709	0.0178072	0.312882
family.Prevotellaceae.id.960	rs1025497	19	41871254	A	G	-0.049928	0.007913	2.89e-10	588309	687.08	0.373429	0.0191093	0.0118888	0.10798
family.Prevotellaceae.id.960	rs10456100	6	39183470	T	C	0.060734	0.008469	7.75e-13	588308	881.795	0.282908	0.0094417	0.0131917	0.474158
family.Prevotellaceae.id.960	rs10849061	12	4523456	C	T	0.063157	0.007592	9.36e-17	588309	1174.78	0.486277	0.00710257	0.0116558	0.542285
family.Prevotellaceae.id.960	rs11153082	6	97059666	G	A	0.097701	0.008039	6.02e-34	588309	2468.57	0.323576	0.00593933	0.0122256	0.627101
family.Prevotellaceae.id.960	rs11172113	12	57527283	C	T	-0.117366	0.007757	1.15e-51	588309	3981.58	0.422603	0.000785696	0.0118511	0.947141
family.Prevotellaceae.id.960	rs112255710	10	100600946	T	C	-0.099362	0.014625	1.13e-11	588309	834.032	0.077739	0.0165756	0.0206976	0.423219
family.Prevotellaceae.id.960	rs11624776	14	93595591	C	A	-0.05158	0.008396	8.34e-10	588309	674.131	0.313198	0.000324118	0.0127027	0.979644
family.Prevotellaceae.id.960	rs11657101	17	60636826	A	G	0.061037	0.009261	4.54e-11	544810	949.104	0.371153	-0.0179516	0.0122546	0.142953
family.Prevotellaceae.id.960	rs11782673	8	27265887	G	A	-0.057013	0.010327	3.46e-08	585538	522.405	0.164018	0.0178462	0.0158253	0.259446
family.Prevotellaceae.id.960	rs12025158	1	15539259	A	G	0.050878	0.007959	1.69e-10	588413	695.07	0.351341	-0.00767778	0.0122346	0.5303
family.Prevotellaceae.id.960	rs17303101	9	119181794	A	G	0.069093	0.008418	2.37e-16	588309	1163.94	0.292176	0.0211424	0.0131561	0.108045
family.Prevotellaceae.id.960	rs1925950	1	156450740	G	A	0.076042	0.007921	8.49e-22	588413	1558.24	0.352981	-0.00300503	0.0122337	0.805964
family.Prevotellaceae.id.960	rs2078371	1	115677183	C	T	0.130542	0.011465	5.34e-30	588413	2096.67	0.118133	0.00991269	0.0184969	0.592021
family.Prevotellaceae.id.960	rs2274224	10	96039597	C	G	-0.065905	0.007712	1.34e-17	588309	1256.96	0.43238	-0.000504749	0.011719	0.965645	Palindromic SNP
family.Prevotellaceae.id.960	rs2672592	10	124230750	T	G	0.044135	0.007855	1.97e-08	588309	529.884	0.362116	-0.0058413	0.0120721	0.62848
family.Prevotellaceae.id.960	rs28451064	21	35593827	A	G	-0.065956	0.011788	2.26e-08	588309	592.208	0.133371	-0.000452118	0.0177449	0.979673
family.Prevotellaceae.id.960	rs34273564	6	72321017	T	C	0.042292	0.007631	3.06e-08	588309	525.973	0.482779	-0.000353388	0.0116829	0.975869
family.Prevotellaceae.id.960	rs42854	5	74963277	G	C	0.064462	0.008085	1.63e-15	588309	1051.16	0.311879	-0.0113903	0.0123893	0.357904	Palindromic SNP
family.Prevotellaceae.id.960	rs4910165	11	10674044	C	G	-0.066382	0.008157	4.23e-16	588309	1135.07	0.322519	0.00467973	0.0129292	0.717388	Palindromic SNP
family.Prevotellaceae.id.960	rs6046147	20	19479796	T	C	0.062723	0.008693	5.61e-13	588309	866.645	0.248893	0.00320623	0.0131337	0.807137
family.Prevotellaceae.id.960	rs6057599	20	31168439	T	C	0.044739	0.008084	3.2e-08	588309	528.392	0.339255	-0.010368	0.0123781	0.402251
family.Prevotellaceae.id.960	rs6904682	6	22128962	T	C	-0.045142	0.007638	3.52e-09	588309	592.918	0.445564	-0.00269147	0.0117397	0.818665
family.Prevotellaceae.id.960	rs7518255	1	3086464	A	G	0.121654	0.00901	1.66e-41	588413	2984.22	0.218005	-0.0164459	0.0136652	0.228788
family.Prevotellaceae.id.960	rs7640543	3	30462403	A	G	0.046099	0.008108	1.34e-08	588309	545.459	0.320955	0.00507953	0.0127582	0.690527
family.Prevotellaceae.id.960	rs7684253	4	57727311	C	T	-0.043886	0.007653	1e-08	588309	561.161	0.448943	-0.0010887	0.011669	0.925666
family.Prevotellaceae.id.960	rs7757975	6	121847249	T	G	0.089493	0.01037	6.47e-18	588309	1253.89	0.157621	0.0198132	0.0161291	0.219292
family.Prevotellaceae.id.960	rs8075138	17	47513371	T	C	0.047889	0.007813	9.07e-10	588309	646.943	0.39747	-0.0112039	0.0120874	0.353975
family.Prevotellaceae.id.960	rs9349379	6	12903957	G	A	-0.083752	0.007953	6.69e-26	588309	2004.66	0.410943	-0.00230514	0.0118983	0.846382
family.Prevotellaceae.id.960	rs950570	3	80302512	T	C	0.084732	0.014888	1.29e-08	588309	550.848	0.070055	0.0424552	0.0231217	0.0663332
family.Prevotellaceae.id.960	rs953588	9	71704827	T	C	0.053487	0.007802	7.38e-12	588309	790.938	0.376122	-0.000515437	0.0119837	0.965692
genus.Eubacteriumnodatumgroup.id.11297	rs10166942	2	234825093	C	T	-0.114712	0.009744	5.89e-32	588309	2455.24	0.196551	0.0164482	0.0309725	0.595379
genus.Eubacteriumnodatumgroup.id.11297	rs1019990	18	44866736	T	C	-0.055414	0.008378	3.87e-11	588308	757.631	0.298565	0.0423184	0.0271069	0.118484
genus.Eubacteriumnodatumgroup.id.11297	rs10234636	7	40427617	T	C	0.109622	0.011679	6.6e-21	588309	1427.62	0.113637	0.0190199	0.0391198	0.626827
genus.Eubacteriumnodatumgroup.id.11297	rs1025497	19	41871254	A	G	-0.049928	0.007913	2.89e-10	588309	687.08	0.373429	0.0318956	0.0252356	0.20626
genus.Eubacteriumnodatumgroup.id.11297	rs10456100	6	39183470	T	C	0.060734	0.008469	7.75e-13	588308	881.795	0.282908	-0.00976814	0.0275421	0.722843
genus.Eubacteriumnodatumgroup.id.11297	rs10849061	12	4523456	C	T	0.063157	0.007592	9.36e-17	588309	1174.78	0.486277	0.003491	0.0246819	0.887522
genus.Eubacteriumnodatumgroup.id.11297	rs11153082	6	97059666	G	A	0.097701	0.008039	6.02e-34	588309	2468.57	0.323576	-0.0509662	0.0258963	0.049058
genus.Eubacteriumnodatumgroup.id.11297	rs11172113	12	57527283	C	T	-0.117366	0.007757	1.15e-51	588309	3981.58	0.422603	0.0347068	0.0249995	0.165046
genus.Eubacteriumnodatumgroup.id.11297	rs112255710	10	100600946	T	C	-0.099362	0.014625	1.13e-11	588309	834.032	0.077739	0.0624824	0.0462016	0.176252
genus.Eubacteriumnodatumgroup.id.11297	rs11624776	14	93595591	C	A	-0.05158	0.008396	8.34e-10	588309	674.131	0.313198	0.00932208	0.0265083	0.725089
genus.Eubacteriumnodatumgroup.id.11297	rs11657101	17	60636826	A	G	0.061037	0.009261	4.54e-11	544810	949.104	0.371153	0.0243486	0.0257471	0.344312
genus.Eubacteriumnodatumgroup.id.11297	rs11782673	8	27265887	G	A	-0.057013	0.010327	3.46e-08	585538	522.405	0.164018	0.0023821	0.0333503	0.943058
genus.Eubacteriumnodatumgroup.id.11297	rs12025158	1	15539259	A	G	0.050878	0.007959	1.69e-10	588413	695.07	0.351341	-0.00606253	0.0257467	0.813845
genus.Eubacteriumnodatumgroup.id.11297	rs17303101	9	119181794	A	G	0.069093	0.008418	2.37e-16	588309	1163.94	0.292176	-0.00973408	0.0273759	0.722161
genus.Eubacteriumnodatumgroup.id.11297	rs1925950	1	156450740	G	A	0.076042	0.007921	8.49e-22	588413	1558.24	0.352981	0.00367003	0.0260815	0.888096
genus.Eubacteriumnodatumgroup.id.11297	rs2078371	1	115677183	C	T	0.130542	0.011465	5.34e-30	588413	2096.67	0.118133	0.0230574	0.0390948	0.555338
genus.Eubacteriumnodatumgroup.id.11297	rs2274224	10	96039597	C	G	-0.065905	0.007712	1.34e-17	588309	1256.96	0.43238	-0.0143069	0.0248061	0.564108	Palindromic SNP
genus.Eubacteriumnodatumgroup.id.11297	rs2672592	10	124230750	T	G	0.044135	0.007855	1.97e-08	588309	529.884	0.362116	-0.00288558	0.0256128	0.910299
genus.Eubacteriumnodatumgroup.id.11297	rs28451064	21	35593827	A	G	-0.065956	0.011788	2.26e-08	588309	592.208	0.133371	-0.0126489	0.0367086	0.730412
genus.Eubacteriumnodatumgroup.id.11297	rs34273564	6	72321017	T	C	0.042292	0.007631	3.06e-08	588309	525.973	0.482779	-0.0288622	0.0246724	0.242075
genus.Eubacteriumnodatumgroup.id.11297	rs42854	5	74963277	G	C	0.064462	0.008085	1.63e-15	588309	1051.16	0.311879	0.00826008	0.0264006	0.754376	Palindromic SNP
genus.Eubacteriumnodatumgroup.id.11297	rs4910165	11	10674044	C	G	-0.066382	0.008157	4.23e-16	588309	1135.07	0.322519	-0.0159194	0.0263599	0.545894	Palindromic SNP
genus.Eubacteriumnodatumgroup.id.11297	rs6046147	20	19479796	T	C	0.062723	0.008693	5.61e-13	588309	866.645	0.248893	0.0260345	0.0282307	0.356421
genus.Eubacteriumnodatumgroup.id.11297	rs6057599	20	31168439	T	C	0.044739	0.008084	3.2e-08	588309	528.392	0.339255	-0.0120803	0.0263452	0.646566
genus.Eubacteriumnodatumgroup.id.11297	rs6904682	6	22128962	T	C	-0.045142	0.007638	3.52e-09	588309	592.918	0.445564	-0.00180984	0.0248542	0.941951
genus.Eubacteriumnodatumgroup.id.11297	rs7518255	1	3086464	A	G	0.121654	0.00901	1.66e-41	588413	2984.22	0.218005	-0.0133754	0.0288943	0.643431
genus.Eubacteriumnodatumgroup.id.11297	rs7640543	3	30462403	A	G	0.046099	0.008108	1.34e-08	588309	545.459	0.320955	-0.00337643	0.0266149	0.899049
genus.Eubacteriumnodatumgroup.id.11297	rs7684253	4	57727311	C	T	-0.043886	0.007653	1e-08	588309	561.161	0.448943	-0.00111252	0.0247329	0.964122
genus.Eubacteriumnodatumgroup.id.11297	rs7757975	6	121847249	T	G	0.089493	0.01037	6.47e-18	588309	1253.89	0.157621	0.0272182	0.0338339	0.421129
genus.Eubacteriumnodatumgroup.id.11297	rs8075138	17	47513371	T	C	0.047889	0.007813	9.07e-10	588309	646.943	0.39747	0.0123367	0.0252321	0.624891
genus.Eubacteriumnodatumgroup.id.11297	rs9349379	6	12903957	G	A	-0.083752	0.007953	6.69e-26	588309	2004.66	0.410943	0.0150144	0.0252268	0.551725
genus.Eubacteriumnodatumgroup.id.11297	rs950570	3	80302512	T	C	0.084732	0.014888	1.29e-08	588309	550.848	0.070055	0.043526	0.0493025	0.377325
genus.Eubacteriumnodatumgroup.id.11297	rs953588	9	71704827	T	C	0.053487	0.007802	7.38e-12	588309	790.938	0.376122	0.0498361	0.025343	0.049245
genus.Eubacteriumrectalegroup.id.14374	rs10166942	2	234825093	C	T	-0.114712	0.009744	5.89e-32	588309	2455.24	0.196551	0.00407969	0.0131918	0.757123
genus.Eubacteriumrectalegroup.id.14374	rs1019990	18	44866736	T	C	-0.055414	0.008378	3.87e-11	588308	757.631	0.298565	-0.00309013	0.0119656	0.796214
genus.Eubacteriumrectalegroup.id.14374	rs10234636	7	40427617	T	C	0.109622	0.011679	6.6e-21	588309	1427.62	0.113637	-0.0228692	0.0166137	0.16866
genus.Eubacteriumrectalegroup.id.14374	rs1025497	19	41871254	A	G	-0.049928	0.007913	2.89e-10	588309	687.08	0.373429	0.0222936	0.0110179	0.0430314
genus.Eubacteriumrectalegroup.id.14374	rs10456100	6	39183470	T	C	0.060734	0.008469	7.75e-13	588308	881.795	0.282908	0.00475331	0.0121739	0.696203
genus.Eubacteriumrectalegroup.id.14374	rs10849061	12	4523456	C	T	0.063157	0.007592	9.36e-17	588309	1174.78	0.486277	0.00253256	0.010793	0.814481
genus.Eubacteriumrectalegroup.id.14374	rs11153082	6	97059666	G	A	0.097701	0.008039	6.02e-34	588309	2468.57	0.323576	0.0135527	0.0113213	0.231268
genus.Eubacteriumrectalegroup.id.14374	rs11172113	12	57527283	C	T	-0.117366	0.007757	1.15e-51	588309	3981.58	0.422603	-0.00755418	0.0109577	0.490574
genus.Eubacteriumrectalegroup.id.14374	rs112255710	10	100600946	T	C	-0.099362	0.014625	1.13e-11	588309	834.032	0.077739	-0.0252853	0.0191974	0.187799
genus.Eubacteriumrectalegroup.id.14374	rs11624776	14	93595591	C	A	-0.05158	0.008396	8.34e-10	588309	674.131	0.313198	-0.00851538	0.011733	0.467983
genus.Eubacteriumrectalegroup.id.14374	rs11657101	17	60636826	A	G	0.061037	0.009261	4.54e-11	544810	949.104	0.371153	-0.0121096	0.0112691	0.282562
genus.Eubacteriumrectalegroup.id.14374	rs11782673	8	27265887	G	A	-0.057013	0.010327	3.46e-08	585538	522.405	0.164018	0.00798069	0.0146492	0.5859
genus.Eubacteriumrectalegroup.id.14374	rs12025158	1	15539259	A	G	0.050878	0.007959	1.69e-10	588413	695.07	0.351341	-0.00719972	0.0113103	0.52441
genus.Eubacteriumrectalegroup.id.14374	rs17303101	9	119181794	A	G	0.069093	0.008418	2.37e-16	588309	1163.94	0.292176	0.00474803	0.0121316	0.695518
genus.Eubacteriumrectalegroup.id.14374	rs1925950	1	156450740	G	A	0.076042	0.007921	8.49e-22	588413	1558.24	0.352981	0.023796	0.0113266	0.0356499
genus.Eubacteriumrectalegroup.id.14374	rs2078371	1	115677183	C	T	0.130542	0.011465	5.34e-30	588413	2096.67	0.118133	-0.0029856	0.017071	0.861163
genus.Eubacteriumrectalegroup.id.14374	rs2274224	10	96039597	C	G	-0.065905	0.007712	1.34e-17	588309	1256.96	0.43238	-0.00837412	0.0108498	0.44022	Palindromic SNP
genus.Eubacteriumrectalegroup.id.14374	rs2672592	10	124230750	T	G	0.044135	0.007855	1.97e-08	588309	529.884	0.362116	-0.0100846	0.0111769	0.366911
genus.Eubacteriumrectalegroup.id.14374	rs28451064	21	35593827	A	G	-0.065956	0.011788	2.26e-08	588309	592.208	0.133371	-0.0106325	0.016325	0.51485
genus.Eubacteriumrectalegroup.id.14374	rs34273564	6	72321017	T	C	0.042292	0.007631	3.06e-08	588309	525.973	0.482779	-0.0191577	0.010802	0.0761404
genus.Eubacteriumrectalegroup.id.14374	rs42854	5	74963277	G	C	0.064462	0.008085	1.63e-15	588309	1051.16	0.311879	0.0145249	0.011486	0.206024	Palindromic SNP
genus.Eubacteriumrectalegroup.id.14374	rs4910165	11	10674044	C	G	-0.066382	0.008157	4.23e-16	588309	1135.07	0.322519	-0.00673932	0.0118727	0.570285	Palindromic SNP
genus.Eubacteriumrectalegroup.id.14374	rs6046147	20	19479796	T	C	0.062723	0.008693	5.61e-13	588309	866.645	0.248893	-0.00142241	0.0121995	0.90718
genus.Eubacteriumrectalegroup.id.14374	rs6057599	20	31168439	T	C	0.044739	0.008084	3.2e-08	588309	528.392	0.339255	-0.018207	0.0114156	0.11073
genus.Eubacteriumrectalegroup.id.14374	rs6904682	6	22128962	T	C	-0.045142	0.007638	3.52e-09	588309	592.918	0.445564	-0.011541	0.0108555	0.287715
genus.Eubacteriumrectalegroup.id.14374	rs7518255	1	3086464	A	G	0.121654	0.00901	1.66e-41	588413	2984.22	0.218005	-0.000824443	0.0126318	0.947961
genus.Eubacteriumrectalegroup.id.14374	rs7640543	3	30462403	A	G	0.046099	0.008108	1.34e-08	588309	545.459	0.320955	-0.00100559	0.0117594	0.931853
genus.Eubacteriumrectalegroup.id.14374	rs7684253	4	57727311	C	T	-0.043886	0.007653	1e-08	588309	561.161	0.448943	0.00210277	0.0108036	0.845677
genus.Eubacteriumrectalegroup.id.14374	rs7757975	6	121847249	T	G	0.089493	0.01037	6.47e-18	588309	1253.89	0.157621	-0.009245	0.0149105	0.535237
genus.Eubacteriumrectalegroup.id.14374	rs8075138	17	47513371	T	C	0.047889	0.007813	9.07e-10	588309	646.943	0.39747	-0.00974579	0.0111514	0.382144
genus.Eubacteriumrectalegroup.id.14374	rs9349379	6	12903957	G	A	-0.083752	0.007953	6.69e-26	588309	2004.66	0.410943	-0.00510428	0.0110175	0.643157
genus.Eubacteriumrectalegroup.id.14374	rs950570	3	80302512	T	C	0.084732	0.014888	1.29e-08	588309	550.848	0.070055	0.0188862	0.0214111	0.377736
genus.Eubacteriumrectalegroup.id.14374	rs953588	9	71704827	T	C	0.053487	0.007802	7.38e-12	588309	790.938	0.376122	0.00110017	0.0110944	0.921008
genus.Coprobacter.id.949	rs10166942	2	234825093	C	T	-0.114712	0.009744	5.89e-32	588309	2455.24	0.196551	0.00811851	0.0214594	0.705193
genus.Coprobacter.id.949	rs1019990	18	44866736	T	C	-0.055414	0.008378	3.87e-11	588308	757.631	0.298565	0.0212142	0.0189962	0.264096
genus.Coprobacter.id.949	rs10234636	7	40427617	T	C	0.109622	0.011679	6.6e-21	588309	1427.62	0.113637	-0.00418447	0.0269813	0.876752
genus.Coprobacter.id.949	rs1025497	19	41871254	A	G	-0.049928	0.007913	2.89e-10	588309	687.08	0.373429	0.00969719	0.0175832	0.581289
genus.Coprobacter.id.949	rs10456100	6	39183470	T	C	0.060734	0.008469	7.75e-13	588308	881.795	0.282908	0.00182634	0.019371	0.924885
genus.Coprobacter.id.949	rs10849061	12	4523456	C	T	0.063157	0.007592	9.36e-17	588309	1174.78	0.486277	2.75765e-06	0.0172134	0.999872
genus.Coprobacter.id.949	rs11153082	6	97059666	G	A	0.097701	0.008039	6.02e-34	588309	2468.57	0.323576	-0.00894742	0.0180313	0.619741
genus.Coprobacter.id.949	rs11172113	12	57527283	C	T	-0.117366	0.007757	1.15e-51	588309	3981.58	0.422603	-0.0322058	0.0174795	0.0654029
genus.Coprobacter.id.949	rs112255710	10	100600946	T	C	-0.099362	0.014625	1.13e-11	588309	834.032	0.077739	0.0467626	0.032278	0.14741
genus.Coprobacter.id.949	rs11624776	14	93595591	C	A	-0.05158	0.008396	8.34e-10	588309	674.131	0.313198	0.0226244	0.0185922	0.223653
genus.Coprobacter.id.949	rs11657101	17	60636826	A	G	0.061037	0.009261	4.54e-11	544810	949.104	0.371153	-0.0145083	0.0182335	0.426209
genus.Coprobacter.id.949	rs11782673	8	27265887	G	A	-0.057013	0.010327	3.46e-08	585538	522.405	0.164018	0.0108108	0.0233417	0.643253
genus.Coprobacter.id.949	rs12025158	1	15539259	A	G	0.050878	0.007959	1.69e-10	588413	695.07	0.351341	-0.00698633	0.0179696	0.697434
genus.Coprobacter.id.949	rs17303101	9	119181794	A	G	0.069093	0.008418	2.37e-16	588309	1163.94	0.292176	-0.0153313	0.0192131	0.424893
genus.Coprobacter.id.949	rs1925950	1	156450740	G	A	0.076042	0.007921	8.49e-22	588413	1558.24	0.352981	0.00625456	0.0181416	0.730272
genus.Coprobacter.id.949	rs2078371	1	115677183	C	T	0.130542	0.011465	5.34e-30	588413	2096.67	0.118133	0.0414708	0.027361	0.129598
genus.Coprobacter.id.949	rs2274224	10	96039597	C	G	-0.065905	0.007712	1.34e-17	588309	1256.96	0.43238	0.00614179	0.0172823	0.722304	Palindromic SNP
genus.Coprobacter.id.949	rs2672592	10	124230750	T	G	0.044135	0.007855	1.97e-08	588309	529.884	0.362116	-0.0126235	0.0178566	0.479606
genus.Coprobacter.id.949	rs28451064	21	35593827	A	G	-0.065956	0.011788	2.26e-08	588309	592.208	0.133371	-0.0395219	0.0257377	0.124645
genus.Coprobacter.id.949	rs34273564	6	72321017	T	C	0.042292	0.007631	3.06e-08	588309	525.973	0.482779	0.0100824	0.0172173	0.558147
genus.Coprobacter.id.949	rs42854	5	74963277	G	C	0.064462	0.008085	1.63e-15	588309	1051.16	0.311879	0.0249738	0.0183683	0.173953	Palindromic SNP
genus.Coprobacter.id.949	rs4910165	11	10674044	C	G	-0.066382	0.008157	4.23e-16	588309	1135.07	0.322519	0.00413512	0.0186579	0.824603	Palindromic SNP
genus.Coprobacter.id.949	rs6046147	20	19479796	T	C	0.062723	0.008693	5.61e-13	588309	866.645	0.248893	0.0187618	0.0194436	0.334577
genus.Coprobacter.id.949	rs6057599	20	31168439	T	C	0.044739	0.008084	3.2e-08	588309	528.392	0.339255	0.00960069	0.0186283	0.606285
genus.Coprobacter.id.949	rs6904682	6	22128962	T	C	-0.045142	0.007638	3.52e-09	588309	592.918	0.445564	-0.0136245	0.0172852	0.43057
genus.Coprobacter.id.949	rs7518255	1	3086464	A	G	0.121654	0.00901	1.66e-41	588413	2984.22	0.218005	-0.00563921	0.0200801	0.778837
genus.Coprobacter.id.949	rs7640543	3	30462403	A	G	0.046099	0.008108	1.34e-08	588309	545.459	0.320955	-0.0091947	0.0186007	0.621079
genus.Coprobacter.id.949	rs7684253	4	57727311	C	T	-0.043886	0.007653	1e-08	588309	561.161	0.448943	-0.00741531	0.0172334	0.666987
genus.Coprobacter.id.949	rs7757975	6	121847249	T	G	0.089493	0.01037	6.47e-18	588309	1253.89	0.157621	-0.0078351	0.0235887	0.739772
genus.Coprobacter.id.949	rs8075138	17	47513371	T	C	0.047889	0.007813	9.07e-10	588309	646.943	0.39747	0.00441416	0.0177129	0.803201
genus.Coprobacter.id.949	rs9349379	6	12903957	G	A	-0.083752	0.007953	6.69e-26	588309	2004.66	0.410943	-0.0125896	0.017525	0.472524
genus.Coprobacter.id.949	rs950570	3	80302512	T	C	0.084732	0.014888	1.29e-08	588309	550.848	0.070055	0.0484934	0.0342896	0.157294
genus.Coprobacter.id.949	rs953588	9	71704827	T	C	0.053487	0.007802	7.38e-12	588309	790.938	0.376122	0.0101081	0.017697	0.567879
genus.Howardella.id.2000	rs10166942	2	234825093	C	T	-0.114712	0.009744	5.89e-32	588309	2455.24	0.196551	0.0237142	0.0282896	0.401882
genus.Howardella.id.2000	rs1019990	18	44866736	T	C	-0.055414	0.008378	3.87e-11	588308	757.631	0.298565	-0.0151135	0.0255592	0.554309
genus.Howardella.id.2000	rs10234636	7	40427617	T	C	0.109622	0.011679	6.6e-21	588309	1427.62	0.113637	-6.9783e-05	0.0353514	0.998425
genus.Howardella.id.2000	rs1025497	19	41871254	A	G	-0.049928	0.007913	2.89e-10	588309	687.08	0.373429	-0.0192289	0.0235277	0.413763
genus.Howardella.id.2000	rs10456100	6	39183470	T	C	0.060734	0.008469	7.75e-13	588308	881.795	0.282908	0.0384719	0.0260093	0.139097
genus.Howardella.id.2000	rs10849061	12	4523456	C	T	0.063157	0.007592	9.36e-17	588309	1174.78	0.486277	0.0325527	0.0230147	0.157235
genus.Howardella.id.2000	rs11153082	6	97059666	G	A	0.097701	0.008039	6.02e-34	588309	2468.57	0.323576	0.0276246	0.0241464	0.252605
genus.Howardella.id.2000	rs11172113	12	57527283	C	T	-0.117366	0.007757	1.15e-51	588309	3981.58	0.422603	-0.0117487	0.0233544	0.614922
genus.Howardella.id.2000	rs112255710	10	100600946	T	C	-0.099362	0.014625	1.13e-11	588309	834.032	0.077739	0.0152214	0.042015	0.717139
genus.Howardella.id.2000	rs11624776	14	93595591	C	A	-0.05158	0.008396	8.34e-10	588309	674.131	0.313198	0.0419208	0.025011	0.09372
genus.Howardella.id.2000	rs11657101	17	60636826	A	G	0.061037	0.009261	4.54e-11	544810	949.104	0.371153	-0.0085739	0.0242847	0.724045
genus.Howardella.id.2000	rs11782673	8	27265887	G	A	-0.057013	0.010327	3.46e-08	585538	522.405	0.164018	-0.0237752	0.0310571	0.443954
genus.Howardella.id.2000	rs12025158	1	15539259	A	G	0.050878	0.007959	1.69e-10	588413	695.07	0.351341	0.0201874	0.0241702	0.403595
genus.Howardella.id.2000	rs17303101	9	119181794	A	G	0.069093	0.008418	2.37e-16	588309	1163.94	0.292176	0.0119992	0.0259226	0.643447
genus.Howardella.id.2000	rs1925950	1	156450740	G	A	0.076042	0.007921	8.49e-22	588413	1558.24	0.352981	0.020615	0.0242284	0.394847
genus.Howardella.id.2000	rs2078371	1	115677183	C	T	0.130542	0.011465	5.34e-30	588413	2096.67	0.118133	-0.0685027	0.036439	0.0601176
genus.Howardella.id.2000	rs2274224	10	96039597	C	G	-0.065905	0.007712	1.34e-17	588309	1256.96	0.43238	-0.0108617	0.0231701	0.639227	Palindromic SNP
genus.Howardella.id.2000	rs2672592	10	124230750	T	G	0.044135	0.007855	1.97e-08	588309	529.884	0.362116	0.027812	0.0237792	0.242165
genus.Howardella.id.2000	rs28451064	21	35593827	A	G	-0.065956	0.011788	2.26e-08	588309	592.208	0.133371	0.0534216	0.034816	0.124931
genus.Howardella.id.2000	rs34273564	6	72321017	T	C	0.042292	0.007631	3.06e-08	588309	525.973	0.482779	-0.00392713	0.0230545	0.864742
genus.Howardella.id.2000	rs42854	5	74963277	G	C	0.064462	0.008085	1.63e-15	588309	1051.16	0.311879	0.00425003	0.0244232	0.861853	Palindromic SNP
genus.Howardella.id.2000	rs4910165	11	10674044	C	G	-0.066382	0.008157	4.23e-16	588309	1135.07	0.322519	0.0280872	0.025361	0.26808	Palindromic SNP
genus.Howardella.id.2000	rs6046147	20	19479796	T	C	0.062723	0.008693	5.61e-13	588309	866.645	0.248893	-0.00817871	0.0259827	0.752933
genus.Howardella.id.2000	rs6057599	20	31168439	T	C	0.044739	0.008084	3.2e-08	588309	528.392	0.339255	-0.00817394	0.0245834	0.739513
genus.Howardella.id.2000	rs6904682	6	22128962	T	C	-0.045142	0.007638	3.52e-09	588309	592.918	0.445564	-0.0251366	0.0231531	0.277625
genus.Howardella.id.2000	rs7518255	1	3086464	A	G	0.121654	0.00901	1.66e-41	588413	2984.22	0.218005	-0.0611464	0.0269654	0.0233546
genus.Howardella.id.2000	rs7640543	3	30462403	A	G	0.046099	0.008108	1.34e-08	588309	545.459	0.320955	0.0127997	0.0251377	0.610624
genus.Howardella.id.2000	rs7684253	4	57727311	C	T	-0.043886	0.007653	1e-08	588309	561.161	0.448943	-0.0181968	0.0230683	0.430216
genus.Howardella.id.2000	rs7757975	6	121847249	T	G	0.089493	0.01037	6.47e-18	588309	1253.89	0.157621	0.0270002	0.0318761	0.396976
genus.Howardella.id.2000	rs8075138	17	47513371	T	C	0.047889	0.007813	9.07e-10	588309	646.943	0.39747	0.0145928	0.0237832	0.539497
genus.Howardella.id.2000	rs9349379	6	12903957	G	A	-0.083752	0.007953	6.69e-26	588309	2004.66	0.410943	-0.0206518	0.0234853	0.37921
genus.Howardella.id.2000	rs950570	3	80302512	T	C	0.084732	0.014888	1.29e-08	588309	550.848	0.070055	-0.000903107	0.0460339	0.984348
genus.Howardella.id.2000	rs953588	9	71704827	T	C	0.053487	0.007802	7.38e-12	588309	790.938	0.376122	0.00559444	0.0236563	0.813054
genus.Hungatella.id.11306	rs10166942	2	234825093	C	T	-0.114712	0.009744	5.89e-32	588309	2455.24	0.196551	0.0250521	0.0268081	0.350047
genus.Hungatella.id.11306	rs1019990	18	44866736	T	C	-0.055414	0.008378	3.87e-11	588308	757.631	0.298565	-0.00598722	0.024016	0.803128
genus.Hungatella.id.11306	rs10234636	7	40427617	T	C	0.109622	0.011679	6.6e-21	588309	1427.62	0.113637	-0.0159096	0.0335105	0.634955
genus.Hungatella.id.11306	rs1025497	19	41871254	A	G	-0.049928	0.007913	2.89e-10	588309	687.08	0.373429	-0.00828378	0.0222806	0.710047
genus.Hungatella.id.11306	rs10456100	6	39183470	T	C	0.060734	0.008469	7.75e-13	588308	881.795	0.282908	-0.0182726	0.024677	0.459013
genus.Hungatella.id.11306	rs10849061	12	4523456	C	T	0.063157	0.007592	9.36e-17	588309	1174.78	0.486277	-0.00683447	0.0218503	0.754443
genus.Hungatella.id.11306	rs11153082	6	97059666	G	A	0.097701	0.008039	6.02e-34	588309	2468.57	0.323576	-0.00129652	0.0228352	0.954723
genus.Hungatella.id.11306	rs11172113	12	57527283	C	T	-0.117366	0.007757	1.15e-51	588309	3981.58	0.422603	-0.0229493	0.022301	0.303446
genus.Hungatella.id.11306	rs112255710	10	100600946	T	C	-0.099362	0.014625	1.13e-11	588309	834.032	0.077739	-0.00322677	0.0394713	0.934846
genus.Hungatella.id.11306	rs11624776	14	93595591	C	A	-0.05158	0.008396	8.34e-10	588309	674.131	0.313198	-0.00910517	0.0238057	0.702106
genus.Hungatella.id.11306	rs11657101	17	60636826	A	G	0.061037	0.009261	4.54e-11	544810	949.104	0.371153	-0.029028	0.0231386	0.209651
genus.Hungatella.id.11306	rs11782673	8	27265887	G	A	-0.057013	0.010327	3.46e-08	585538	522.405	0.164018	-0.0290304	0.0301472	0.33557
genus.Hungatella.id.11306	rs12025158	1	15539259	A	G	0.050878	0.007959	1.69e-10	588413	695.07	0.351341	-0.00800422	0.022836	0.725957
genus.Hungatella.id.11306	rs17303101	9	119181794	A	G	0.069093	0.008418	2.37e-16	588309	1163.94	0.292176	-0.0388575	0.024431	0.111722
genus.Hungatella.id.11306	rs1925950	1	156450740	G	A	0.076042	0.007921	8.49e-22	588413	1558.24	0.352981	0.0340455	0.0229955	0.138732
genus.Hungatella.id.11306	rs2078371	1	115677183	C	T	0.130542	0.011465	5.34e-30	588413	2096.67	0.118133	0.0256413	0.035019	0.464039
genus.Hungatella.id.11306	rs2274224	10	96039597	C	G	-0.065905	0.007712	1.34e-17	588309	1256.96	0.43238	0.0259386	0.0219375	0.237053	Palindromic SNP
genus.Hungatella.id.11306	rs2672592	10	124230750	T	G	0.044135	0.007855	1.97e-08	588309	529.884	0.362116	-0.0173527	0.0227087	0.444783
genus.Hungatella.id.11306	rs28451064	21	35593827	A	G	-0.065956	0.011788	2.26e-08	588309	592.208	0.133371	0.0364022	0.0333451	0.274973
genus.Hungatella.id.11306	rs34273564	6	72321017	T	C	0.042292	0.007631	3.06e-08	588309	525.973	0.482779	-0.00441472	0.0218723	0.840041
genus.Hungatella.id.11306	rs42854	5	74963277	G	C	0.064462	0.008085	1.63e-15	588309	1051.16	0.311879	0.021236	0.02333	0.362693	Palindromic SNP
genus.Hungatella.id.11306	rs4910165	11	10674044	C	G	-0.066382	0.008157	4.23e-16	588309	1135.07	0.322519	-0.0398333	0.0241014	0.0983838	Palindromic SNP
genus.Hungatella.id.11306	rs6046147	20	19479796	T	C	0.062723	0.008693	5.61e-13	588309	866.645	0.248893	-0.00942311	0.0248139	0.70413
genus.Hungatella.id.11306	rs6057599	20	31168439	T	C	0.044739	0.008084	3.2e-08	588309	528.392	0.339255	-0.0233314	0.0236168	0.323195
genus.Hungatella.id.11306	rs6904682	6	22128962	T	C	-0.045142	0.007638	3.52e-09	588309	592.918	0.445564	0.0147491	0.0220152	0.502889
genus.Hungatella.id.11306	rs7518255	1	3086464	A	G	0.121654	0.00901	1.66e-41	588413	2984.22	0.218005	-0.0579878	0.0257176	0.0241463
genus.Hungatella.id.11306	rs7640543	3	30462403	A	G	0.046099	0.008108	1.34e-08	588309	545.459	0.320955	-0.0227939	0.0239348	0.340929
genus.Hungatella.id.11306	rs7684253	4	57727311	C	T	-0.043886	0.007653	1e-08	588309	561.161	0.448943	-0.0124575	0.0219179	0.569783
genus.Hungatella.id.11306	rs7757975	6	121847249	T	G	0.089493	0.01037	6.47e-18	588309	1253.89	0.157621	-0.0177344	0.0298498	0.552432
genus.Hungatella.id.11306	rs8075138	17	47513371	T	C	0.047889	0.007813	9.07e-10	588309	646.943	0.39747	-0.0193891	0.0225392	0.389657
genus.Hungatella.id.11306	rs9349379	6	12903957	G	A	-0.083752	0.007953	6.69e-26	588309	2004.66	0.410943	0.00329214	0.0223865	0.883085
genus.Hungatella.id.11306	rs950570	3	80302512	T	C	0.084732	0.014888	1.29e-08	588309	550.848	0.070055	-0.0404989	0.0436302	0.353288
genus.Hungatella.id.11306	rs953588	9	71704827	T	C	0.053487	0.007802	7.38e-12	588309	790.938	0.376122	-0.0129446	0.0224651	0.564472
genus.LachnospiraceaeUCG001.id.11321	rs10166942	2	234825093	C	T	-0.114712	0.009744	5.89e-32	588309	2455.24	0.196551	-0.0156205	0.0174596	0.370967
genus.LachnospiraceaeUCG001.id.11321	rs1019990	18	44866736	T	C	-0.055414	0.008378	3.87e-11	588308	757.631	0.298565	0.00322992	0.0156027	0.836001
genus.LachnospiraceaeUCG001.id.11321	rs10234636	7	40427617	T	C	0.109622	0.011679	6.6e-21	588309	1427.62	0.113637	0.0225148	0.0219836	0.305758
[truncated: 608 more rows]

[truncated: 1 more sheets: Table S10]
